# Supplementary material for: Functional annotation of enzyme-encoding genes using deep learning with transformer layers
Source: Nat Commun. 2023 Nov 14;14:7370. doi: 10.1038/s41467-023-43216-z (PMC10645960; doi:10.1038/s41467-023-43216-z)
Supplement: Supplementary file 4 — Dataset 1 [file 41467_2023_43216_MOESM4_ESM.xlsx]

## Sheet: Sheet1
Query ID	prediction	label
009L_FRG3G	EC:3.6.4.-	EC:3.6.4.-
019R_FRG3G	EC:2.7.11.1	EC:2.7.11.1
044L_IIV3	EC:2.7.11.1	EC:2.7.11.-
055L_FRG3G	EC:3.6.4.-	EC:3.6.4.-
080R_IIV3	EC:3.6.1.-	EC:3.6.1.-
088R_FRG3G	EC:1.8.3.2	EC:1.8.3.2
095L_IIV3	EC:3.4.24.-	EC:3.4.24.-
095R_FRG3G	EC:3.1.-.-	EC:3.1.-.-
10HGO_CATRO	EC:1.1.1.195	EC:1.1.1.324
123R_IIV6	EC:3.1.3.16	EC:3.1.3.-
12AH_CLOS4	EC:1.1.1.176	EC:1.1.1.176
12OLP_LISIN	EC:2.4.1.333	EC:2.4.1.333
12S_PROFR	EC:2.1.3.1;EC:6.4.1.3	EC:2.1.3.1
165R_IIV6	EC:3.4.24.-	EC:3.4.24.-
16ABF_BIFLN	EC:3.2.1.55	EC:3.2.1.-
172L_IIV6	EC:3.6.4.-	EC:3.6.4.-
194K_TRVSY	EC:3.2.2.6	EC:2.1.1.-;EC:2.7.7.-;EC:2.7.7.48;EC:3.6.4.13
1A110_ARATH	EC:2.6.1.-	EC:2.6.1.-
1A111_ARATH	EC:4.4.1.14	EC:4.4.1.14
1A112_ARATH	EC:4.4.1.14	EC:2.6.1.-
1A11_CUCMA	EC:4.4.1.14	EC:4.4.1.14
1A11_CUCPE	EC:4.4.1.14	EC:4.4.1.14
1A11_ORYSJ	EC:2.6.1.1;EC:4.4.1.14	EC:4.4.1.14
1A11_PRUMU	EC:4.4.1.14	EC:4.4.1.14
1A12_ARATH	EC:4.4.1.14	EC:4.4.1.14
1A12_CUCMA	EC:4.4.1.14	EC:4.4.1.14
1A12_CUCPE	EC:4.4.1.14	EC:4.4.1.14
1A12_SOLLC	EC:4.4.1.14	EC:4.4.1.14
1A13_SOLLC	EC:4.4.1.14	EC:4.4.1.14
1A14_ARATH	EC:4.4.1.14	EC:4.4.1.14
1A14_SOLLC	EC:2.6.1.1;EC:4.4.1.14	EC:4.4.1.14
1A15_ARATH	EC:4.4.1.14	EC:4.4.1.14
1A16_ARATH	EC:4.4.1.14	EC:4.4.1.14
1A17_ARATH	EC:4.4.1.14	EC:4.4.1.14
1A18_ARATH	EC:4.4.1.14	EC:4.4.1.14
1A19_ARATH	EC:4.4.1.14	EC:4.4.1.14
1A1C_DIACA	EC:4.4.1.14	EC:4.4.1.14
1A1C_MALDO	EC:4.4.1.14	EC:1.4.-.-;EC:4.4.1.14
1A1C_SOYBN	EC:4.4.1.14	EC:4.4.1.14
1A1C_TOBAC	EC:4.4.1.14	EC:4.4.1.14
1A1C_VIGRR	EC:4.4.1.14	EC:4.4.1.14
1A1D_ACIAC	EC:3.5.99.7	EC:3.5.99.7
1A1D_ACIET	EC:3.5.99.7	EC:3.5.99.7
1A1D_AGRRK	EC:3.5.99.7	EC:3.5.99.7
1A1D_AGRVS	EC:3.5.99.7	EC:3.5.99.7
1A1D_BRADU	EC:3.5.99.7	EC:3.5.99.7
1A1D_BRASB	EC:3.5.99.7	EC:3.5.99.7
1A1D_BRASO	EC:3.5.99.7	EC:3.5.99.7
1A1D_BURA4	EC:3.5.99.7	EC:3.5.99.7
1A1D_BURCH	EC:3.5.99.7	EC:3.5.99.7
1A1D_BURCC	EC:3.5.99.7	EC:3.5.99.7
1A1D_BURCJ	EC:3.5.99.7	EC:3.5.99.7
1A1D_BURCM	EC:3.5.99.7	EC:3.5.99.7
1A1D_BURL3	EC:3.5.99.7	EC:3.5.99.7
1A1D_BURM1	EC:3.5.99.7	EC:3.5.99.7
1A1D_BURPS	EC:3.5.99.7	EC:3.5.99.7
1A1D_BURP1	EC:3.5.99.7	EC:3.5.99.7
1A1D_BURTA	EC:3.5.99.7	EC:3.5.99.7
1A1D_BURVG	EC:3.5.99.7	EC:3.5.99.7
1A1D_CRYNJ	EC:3.5.99.7	EC:3.5.99.7
1A1D_CUPNH	EC:3.5.99.7	EC:3.5.99.7
1A1D_CYBSA	EC:3.5.99.7	EC:3.5.99.7
1A1D_ENTCL	EC:3.5.99.7	EC:3.5.99.7
1A1D_METNO	EC:3.5.99.7	EC:3.5.99.7
1A1D_METPP	EC:3.5.99.7	EC:3.5.99.7
1A1D_METS4	EC:3.5.99.7	EC:3.5.99.7
1A1D_PARPJ	EC:3.5.99.7	EC:3.5.99.7
1A1D_PARXL	EC:3.5.99.7	EC:3.5.99.7
1A1D_PSE14	EC:3.5.99.7	EC:3.5.99.7
1A1D_PSEFL	EC:3.5.99.7	EC:3.5.99.7
1A1D_PSEPU	EC:3.5.99.7	EC:3.5.99.7
1A1D_PSES0	EC:3.5.99.7	EC:3.5.99.7
1A1D_PSESM	EC:3.5.99.7	EC:3.5.99.7
1A1D_PSEU2	EC:3.5.99.7	EC:3.5.99.7
1A1D_PSEUD	EC:3.5.99.7	EC:3.5.99.7
1A1D_PYRAB	EC:4.4.1.15	EC:3.5.99.7
1A1D_PYRFU	EC:4.4.1.15	EC:3.5.99.7
1A1D_PYRHO	EC:4.4.1.15	EC:3.5.99.7
1A1D_RALPJ	EC:3.5.99.7	EC:3.5.99.7
1A1D_RALSO	EC:3.5.99.7	EC:3.5.99.7
1A1D_RHILO	EC:3.5.99.7	EC:3.5.99.7
1A1D_RHILV	EC:3.5.99.7	EC:3.5.99.7
1A1D_RHIRD	EC:3.5.99.7	EC:3.5.99.7
1A1D_SCHPO	EC:3.5.99.7	EC:3.5.99.7
1A1D_THEMA	EC:3.5.99.7;EC:4.3.1.18;EC:4.4.1.15	EC:3.5.99.7
1A1D_VARPD	EC:3.5.99.7	EC:3.5.99.7
1A1D_VARPS	EC:3.5.99.7	EC:3.5.99.7
1ATF_PRRSS	EC:2.7.1.107	EC:3.4.22.-
1A_AMVLE	EC:2.1.1.320;EC:3.2.1.35	EC:2.1.1.-;EC:3.6.4.-
1A_BBMV	EC:2.1.1.-;EC:3.6.4.-	EC:2.1.1.-;EC:3.6.4.-
1A_BMV	EC:2.1.1.-;EC:3.6.4.-	EC:2.1.1.-;EC:3.6.4.-
1A_CCMV	EC:2.1.1.-;EC:3.6.4.-	EC:2.1.1.-;EC:3.6.4.-
1A_CMVFN	EC:2.1.1.-;EC:3.6.4.-	EC:2.1.1.-;EC:3.6.4.-
1A_CMVII	EC:2.1.1.-;EC:3.6.4.-	EC:2.1.1.-;EC:3.6.4.-
1A_CMVIX	EC:2.1.1.-;EC:3.6.4.-	EC:2.1.1.-;EC:3.6.4.-
1A_CMVNT	EC:2.1.1.-;EC:3.6.4.-	EC:2.1.1.-;EC:3.6.4.-
1A_CMVO	EC:2.1.1.-;EC:3.6.4.-	EC:2.1.1.-;EC:3.6.4.-
1A_CMVQ	EC:2.1.1.-;EC:3.6.4.-	EC:2.1.1.-;EC:3.6.4.-
1A_CMVY	EC:2.1.1.-;EC:3.6.4.-	EC:2.1.1.-;EC:3.6.4.-
1A_OLV2I	EC:2.1.1.-;EC:3.6.4.-	EC:2.1.1.-;EC:3.6.4.-
1A_PSVJ	EC:3.2.2.21	EC:2.1.1.-;EC:3.6.4.-
1A_PZSVT	EC:2.1.1.-;EC:3.6.4.-	EC:2.1.1.-;EC:3.6.4.-
1A_TAV	EC:2.1.1.-;EC:3.6.4.-	EC:2.1.1.-;EC:3.6.4.-
1A_TOBSV	EC:2.1.1.-;EC:3.6.4.-	EC:2.1.1.-;EC:3.6.4.-
1CPX_DIRIM	EC:1.11.1.15	EC:1.11.1.15
1CPX_ONCVO	EC:1.11.1.15	EC:1.11.1.15
1FEH1_WHEAT	EC:3.2.1.26	EC:3.2.1.153
1FEH2_WHEAT	EC:3.2.1.26	EC:3.2.1.153
1FEH3_WHEAT	EC:3.2.1.26	EC:3.2.1.153
1FEH_AEGSP	EC:3.2.1.26	EC:3.2.1.153
1FEH_AEGTA	EC:3.2.1.26	EC:3.2.1.153
1FEH_BROPI	EC:3.2.1.26	EC:3.2.1.153
1FEH_HORVU	EC:3.2.1.26	EC:3.2.1.153
1FEH_LEYCH	EC:3.2.1.26	EC:3.2.1.153
1FEH_TRIUA	EC:3.2.1.26	EC:3.2.1.153
1MMP_ARATH	EC:3.4.24.-	EC:3.4.24.-
235L_IIV6	EC:2.1.1.-	EC:2.1.1.-
25DK1_PSEPU	EC:1.14.14.108	EC:1.14.14.108
25DK2_PSEPU	EC:1.14.14.-	EC:1.14.14.-
2AMD_PSEOL	EC:1.7.2.1	EC:3.5.99.5
2ENR_CLOTY	EC:1.3.1.31	EC:1.3.1.31
2KGR_GLUOX	EC:1.1.1.215	EC:1.1.1.215
2MMP_ARATH	EC:3.4.24.-	EC:3.4.24.-
2NDP_YEAST	EC:1.13.12.16	EC:1.13.12.16
2NPD_CYBMR	EC:1.13.12.16	EC:1.13.12.16
2NPD_NEUCR	EC:1.13.12.16	EC:1.13.12.16
2OCL_HYDTT	EC:6.4.1.1	EC:6.4.1.7
2OCS_HYDTT	EC:6.3.4.14;EC:6.4.1.2	EC:6.4.1.7
2PS_GERHY	EC:2.3.1.74	EC:2.3.1.-
343L_IIV6	EC:2.7.7.6	EC:2.7.7.6
35NBP_CHRVO	EC:3.1.3.97	EC:3.1.3.97
361L_IIV6	EC:3.4.-.-	EC:3.4.-.-
36DKM_PSEPU	EC:1.14.14.155	EC:1.14.14.155
389L_IIV6	EC:2.7.11.1	EC:2.7.11.1
3AHDP_RUMGV	EC:1.1.1.47	EC:1.1.1.392
3AHD_EGGLE	EC:1.1.1.50	EC:1.1.1.52
3AT1_ARATH	EC:2.3.1.-	EC:2.3.1.-
3AT2_ARATH	EC:2.3.1.-	EC:2.3.1.-
3AT_PERFR	EC:2.3.1.133;EC:2.3.1.20	EC:2.3.1.215
3BHD1_EGGLE	EC:1.1.1.47	EC:1.1.1.391
3BHD2_EGGLE	EC:1.1.1.391	EC:1.1.1.391
3BHDP_RUMGV	EC:1.1.1.47	EC:1.1.1.393
3BHD_COMTE	EC:1.1.1.47	EC:1.1.1.51
3BHS1_HUMAN	EC:1.1.1.133;EC:1.2.1.84	EC:1.1.1.145;EC:1.1.1.210;EC:1.1.1.270;EC:5.3.3.1
3BHS1_MACMU	EC:1.2.1.84	EC:1.1.1.145;EC:1.1.1.210;EC:1.1.1.270;EC:5.3.3.1
3BHS1_MESAU	EC:1.2.1.84	EC:1.1.1.145;EC:1.1.1.210;EC:1.1.1.270;EC:5.3.3.1
3BHS1_MOUSE	EC:1.1.1.145;EC:1.1.1.210;EC:1.1.1.270;EC:5.3.3.1	EC:1.1.1.145;EC:1.1.1.210;EC:1.1.1.270;EC:5.3.3.1
3BHS1_RAT	EC:1.1.1.145;EC:1.1.1.210;EC:1.1.1.270;EC:5.3.3.1	EC:1.1.1.145;EC:1.1.1.210;EC:1.1.1.270;EC:5.3.3.1
3BHS2_HUMAN	EC:1.2.1.84	EC:1.1.1.145;EC:5.3.3.1
3BHS2_MESAU	EC:1.1.1.145;EC:5.3.3.1	EC:1.1.1.145;EC:5.3.3.1
3BHS2_MOUSE	EC:1.2.1.84	EC:1.1.1.145;EC:5.3.3.1
3BHS2_RAT	EC:1.1.1.145;EC:5.3.3.1	EC:1.1.1.145;EC:5.3.3.1
3BHS3_MESAU	EC:1.2.1.44;EC:1.2.1.84	EC:1.1.1.210;EC:1.1.1.270
3BHS3_MOUSE	EC:1.2.1.84	EC:1.1.1.145;EC:5.3.3.1
3BHS4_MOUSE	EC:1.2.1.84	EC:1.1.1.210;EC:1.1.1.270
3BHS4_RAT	EC:1.2.1.84	EC:1.1.1.145;EC:5.3.3.1
3BHS5_MOUSE	EC:1.2.1.84	EC:1.1.1.210;EC:1.1.1.270
3BHS5_RAT	EC:1.1.1.210;EC:1.1.1.270	EC:1.1.1.210;EC:1.1.1.270
3BHS6_MOUSE	EC:1.2.1.84	EC:1.1.1.-;EC:1.1.1.145;EC:5.3.3.1
3BHS7_HUMAN	EC:1.1.1.-;EC:1.1.1.181	EC:1.1.1.-;EC:1.1.1.181
3BHS7_MOUSE	EC:1.1.1.-;EC:1.1.1.181	EC:1.1.1.-;EC:1.1.1.181
3BHS7_RAT	EC:1.1.1.-;EC:1.1.1.181	EC:1.1.1.-;EC:1.1.1.181
3BHS_BOVIN	EC:1.2.1.84	EC:1.1.1.145;EC:5.3.3.1
3BHS_CANLF	EC:1.1.1.145;EC:5.3.3.1	EC:1.1.1.145;EC:5.3.3.1
3BHS_FOWPN	EC:1.1.1.145;EC:5.3.3.1	EC:1.1.1.145;EC:5.3.3.1
3BHS_HORSE	EC:1.2.1.84	EC:1.1.1.145;EC:5.3.3.1
3BHS_MYCTU	EC:1.1.1.145;EC:5.3.3.1	EC:1.1.1.145;EC:5.3.3.1
3BHS_PIG	EC:1.2.1.84	EC:1.1.1.145;EC:5.3.3.1
3BHS_VACCA	EC:1.1.1.145;EC:5.3.3.1	EC:1.1.1.145;EC:5.3.3.1
3BHS_VACCC	EC:1.1.1.145;EC:5.3.3.1	EC:1.1.1.145;EC:5.3.3.1
3BHS_VACCW	EC:1.1.1.145;EC:5.3.3.1	EC:1.1.1.145;EC:5.3.3.1
3BHS_VAR67	EC:1.1.1.145;EC:5.3.3.1	EC:1.1.1.145;EC:5.3.3.1
3CAR1_PICAB	EC:4.2.3.107	EC:4.2.3.107
3CAR1_PICGL	EC:4.2.3.107	EC:4.2.3.107
3CAR1_PICSI	EC:4.2.3.107	EC:4.2.3.107
3CAR2_PICSI	EC:4.2.3.13	EC:4.2.3.107
3CAR3_PICSI	EC:4.2.3.13	EC:4.2.3.107
3DHQ1_ASPFU	EC:4.2.1.10	EC:4.2.1.10
3DHQ_ASPOR	EC:4.2.1.10	EC:4.2.1.10
3DHQ1_ASPTN	EC:4.2.1.10	EC:4.2.1.10
3DHQ1_NECH7	EC:4.2.1.10	EC:4.2.1.10
3DHQ1_NEOFI	EC:4.2.1.10	EC:4.2.1.10
3DHQ2_ASPFU	EC:4.2.1.10	EC:4.2.1.10
3DHQ2_ASPFN	EC:4.2.1.10	EC:4.2.1.10
3DHQ2_ASPTN	EC:4.2.1.10	EC:4.2.1.10
3DHQ2_NECH7	EC:4.2.1.10	EC:4.2.1.10
3DHQ2_NEOFI	EC:4.2.1.10	EC:4.2.1.10
3DHQ_ACIAD	EC:4.2.1.10	EC:4.2.1.10
3DHQ_ASPCL	EC:4.2.1.10	EC:4.2.1.10
3DHQ_BOTFB	EC:4.2.1.10	EC:4.2.1.10
3DHQ_CANAL	EC:4.2.1.10	EC:4.2.1.10
3DHQ_CANDC	EC:4.2.1.10	EC:4.2.1.10
3DHQ_CANTT	EC:4.2.1.10	EC:4.2.1.10
3DHQ_CLAL4	EC:4.2.1.10	EC:4.2.1.10
3DHQ_DEBHA	EC:4.2.1.10	EC:4.2.1.10
3DHQ_EMENI	EC:4.2.1.10	EC:4.2.1.10
3DHQ_MAGO7	EC:4.2.1.10	EC:4.2.1.10
3DHQ_NEUAF	EC:4.2.1.10	EC:4.2.1.10
3DHQ_NEUCR	EC:4.2.1.10	EC:4.2.1.10
3DHQ_PENRW	EC:4.2.1.10	EC:4.2.1.10
3DHQ_PHANO	EC:4.2.1.10	EC:4.2.1.10
3DHQ_PICGU	EC:4.2.1.10	EC:4.2.1.10
3DHQ_PICST	EC:4.2.1.10	EC:4.2.1.10
3DHQ_PODAN	EC:4.2.1.10	EC:4.2.1.10
3DHQ_PYRTR	EC:4.2.1.10	EC:4.2.1.10
3DHQ_SCLS1	EC:4.2.1.10	EC:4.2.1.10
3DHQ_SORMK	EC:4.2.1.10	EC:4.2.1.10
3DHQ_TALMQ	EC:4.2.1.10	EC:4.2.1.10
3DHQ_TALSN	EC:4.2.1.10	EC:4.2.1.10
3DHQ_USTMA	EC:4.2.1.10	EC:4.2.1.10
3DHQ_VERA1	EC:4.2.1.10	EC:4.2.1.10
3HAO1_ASPCL	EC:1.13.11.6	EC:1.13.11.6
3HAO1_ASPFU	EC:1.13.11.6	EC:1.13.11.6
3HAO1_ASPOR	EC:1.13.11.6	EC:1.13.11.6
3HAO2_ASPCL	EC:1.13.11.6	EC:1.13.11.6
3HAO2_ASPFU	EC:1.13.11.6	EC:1.13.11.6
3HAO2_ASPOR	EC:1.13.11.6	EC:1.13.11.6
3HAO_ASHGO	EC:1.13.11.6	EC:1.13.11.6
3HAO_ASPNC	EC:1.13.11.6	EC:1.13.11.6
3HAO_ASPTN	EC:1.13.11.6	EC:1.13.11.6
3HAO_BACAH	EC:1.13.11.6	EC:1.13.11.6
3HAO_BACC1	EC:1.13.11.6	EC:1.13.11.6
3HAO_BACC3	EC:1.13.11.6	EC:1.13.11.6
3HAO_BOVIN	EC:1.13.11.6	EC:1.13.11.6
3HAO_BURCJ	EC:1.13.11.6	EC:1.13.11.6
3HAO_BURL3	EC:1.13.11.6	EC:1.13.11.6
3HAO_CAEBR	EC:1.13.11.6	EC:1.13.11.6
3HAO_CAEEL	EC:1.13.11.6	EC:1.13.11.6
3HAO_CANAL	EC:1.13.11.6	EC:1.13.11.6
3HAO_CHAGB	EC:1.13.11.6	EC:1.13.11.6
3HAO_COCIM	EC:1.13.11.6	EC:1.13.11.6
3HAO_CRYNJ	EC:1.13.11.6	EC:1.13.11.6
3HAO_CUPMC	EC:1.13.11.6	EC:1.13.11.6
3HAO_CUPPJ	EC:1.13.11.6	EC:1.13.11.6
3HAO_DANRE	EC:1.13.11.6	EC:1.13.11.6
3HAO_DICDI	EC:1.13.11.6	EC:1.13.11.6
3HAO_HUMAN	EC:1.13.11.6	EC:1.13.11.6
3HAO_JANSC	EC:1.13.11.6	EC:1.13.11.6
3HAO_LODEL	EC:1.13.11.6	EC:1.13.11.6
3HAO_MAGO7	EC:1.13.11.6	EC:1.13.11.6
3HAO_MOUSE	EC:1.13.11.6	EC:1.13.11.6
3HAO_NEMVE	EC:1.13.11.6	EC:1.13.11.6
3HAO_NEOFI	EC:1.13.11.6	EC:1.13.11.6
3HAO_NEUCR	EC:1.13.11.6	EC:1.13.11.6
3HAO_OCHA4	EC:1.13.11.6	EC:1.13.11.6
3HAO_PARPJ	EC:1.13.11.6	EC:1.13.11.6
3HAO_PICGU	EC:1.13.11.6	EC:1.13.11.6
3HAO_PICST	EC:1.13.11.6	EC:1.13.11.6
3HAO_PODAN	EC:1.13.11.6	EC:1.13.11.6
3HAO_PSEFL	EC:1.13.11.6	EC:1.13.11.6
3HAO_RAT	EC:1.13.11.6	EC:1.13.11.6
3HAO_RUEPO	EC:1.13.11.6	EC:1.13.11.6
3HAO_SHEWM	EC:1.13.11.6	EC:1.13.11.6
3HAO_USTMA	EC:1.13.11.6	EC:1.13.11.6
3HAO_XANAC	EC:1.13.11.6	EC:1.13.11.6
3HAO_XANC5	EC:1.13.11.6	EC:1.13.11.6
3HAO_XANCP	EC:1.13.11.6	EC:1.13.11.6
3HAO_XANCB	EC:1.13.11.6	EC:1.13.11.6
3HAO_XANOR	EC:1.13.11.6	EC:1.13.11.6
3HAO_XENLA	EC:1.13.11.6	EC:1.13.11.6
3HAO_XENTR	EC:1.13.11.6	EC:1.13.11.6
3HAO_YARLI	EC:1.13.11.6	EC:1.13.11.6
3HAO_YEAST	EC:1.13.11.6	EC:1.13.11.6
3HAPM_CUPPJ	EC:6.3.1.2	EC:5.4.4.3
3HBCL_THAAR	EC:6.2.1.27;EC:6.2.1.37	EC:6.2.1.27;EC:6.2.1.37
3HBH1_PSEAC	EC:1.14.13.1	EC:1.14.13.24
3HBH2_PSEAC	EC:1.14.13.24	EC:1.14.13.24
3HBH_CORGL	EC:1.14.13.24	EC:1.14.13.24
3HBH_KLEOX	EC:1.14.13.1	EC:1.14.13.24
3HBH_POLNA	EC:1.14.13.1	EC:1.14.13.24
3HD4E_AGRFC	EC:4.2.1.77;EC:5.1.1.8	EC:4.2.1.77;EC:5.1.1.8
3HID1_ARATH	EC:1.1.1.60	EC:1.1.1.31
3HID2_ARATH	EC:1.1.1.60	EC:1.1.1.31
3HID3_ARATH	EC:1.1.1.60	EC:1.1.1.31
3HIDH_ARATH	EC:1.1.1.31	EC:1.1.1.31
3HIDH_BOVIN	EC:1.1.1.31	EC:1.1.1.31
3HIDH_CAEEL	EC:1.1.1.31	EC:1.1.1.31
3HIDH_DICDI	EC:1.1.1.31	EC:1.1.1.31
3HIDH_DROME	EC:1.1.1.31	EC:1.1.1.31
3HIDH_HUMAN	EC:1.1.1.31	EC:1.1.1.31
3HIDH_MESAU	EC:1.1.1.31	EC:1.1.1.31
3HIDH_MOUSE	EC:1.1.1.31	EC:1.1.1.31
3HIDH_PONAB	EC:1.1.1.31	EC:1.1.1.31
3HIDH_RABIT	EC:1.1.1.31	EC:1.1.1.31
3HIDH_RAT	EC:1.1.1.31	EC:1.1.1.31
3HYPE_BURM1	EC:4.2.1.77;EC:5.1.1.4	EC:5.1.1.-
3MAT_DAHPI	EC:2.3.1.171	EC:2.3.1.171
3MDO_PSEAE	EC:1.13.11.20	EC:1.13.11.-
3MG1_ECOLI	EC:3.2.2.20	EC:3.2.2.20
3MG2_ECOLI	EC:3.2.2.21	EC:3.2.2.21
3MGA_BACSU	EC:3.2.2.21	EC:3.2.2.21
3MGA_HAEIN	EC:3.2.2.20	EC:3.2.2.20
3MGH_AERPE	EC:3.2.2.-	EC:3.2.2.-
3MGH_AGRFC	EC:3.2.2.-	EC:3.2.2.-
3MGH_ALKOO	EC:3.2.2.-	EC:3.2.2.-
3MGH_ANAD2	EC:3.2.2.-	EC:3.2.2.-
3MGH_ANADE	EC:3.2.2.-	EC:3.2.2.-
3MGH_ANADF	EC:3.2.2.-	EC:3.2.2.-
3MGH_ANASK	EC:3.2.2.-	EC:3.2.2.-
3MGH_BACC0	EC:3.2.2.-	EC:3.2.2.-
3MGH_BACAH	EC:3.2.2.-	EC:3.2.2.-
3MGH_BACC1	EC:3.2.2.-	EC:3.2.2.-
3MGH_BACC2	EC:3.2.2.-	EC:3.2.2.-
3MGH_BACC3	EC:3.2.2.-	EC:3.2.2.-
3MGH_BACC4	EC:3.2.2.-	EC:3.2.2.-
3MGH_BACC7	EC:3.2.2.-	EC:3.2.2.-
3MGH_BACCN	EC:3.2.2.-	EC:3.2.2.-
3MGH_BACCQ	EC:3.2.2.-	EC:3.2.2.-
3MGH_BACCR	EC:3.2.2.-	EC:3.2.2.-
3MGH_BACCZ	EC:3.2.2.-	EC:3.2.2.-
3MGH_BACHK	EC:3.2.2.-	EC:3.2.2.-
3MGH_BACLD	EC:3.2.2.-	EC:3.2.2.-
3MGH_BACMK	EC:3.2.2.-	EC:3.2.2.-
3MGH_BACSK	EC:3.2.2.-	EC:3.2.2.-
3MGH_BACSU	EC:3.2.2.-	EC:3.2.2.-
3MGH_BACVZ	EC:3.2.2.-	EC:3.2.2.-
3MGH_BDEBA	EC:3.2.2.-	EC:3.2.2.-
3MGH_BORAP	EC:3.2.2.-	EC:3.2.2.-
3MGH_BORBP	EC:3.2.2.-	EC:3.2.2.-
3MGH_BORBZ	EC:3.2.2.-	EC:3.2.2.-
3MGH_BRADU	EC:3.2.2.-	EC:3.2.2.-
3MGH_BURCH	EC:3.2.2.-	EC:3.2.2.-
3MGH_BURCC	EC:3.2.2.-	EC:3.2.2.-
3MGH_BURL3	EC:3.2.2.-	EC:3.2.2.-
3MGH_CARHZ	EC:3.2.2.-	EC:3.2.2.-
3MGH_CHESB	EC:3.2.2.-	EC:3.2.2.-
3MGH_CHLAB	EC:3.2.2.-	EC:3.2.2.-
3MGH_CHLCH	EC:2.6.1.42	EC:3.2.2.-
3MGH_CHLCV	EC:3.2.2.-	EC:3.2.2.-
3MGH_CHLFF	EC:3.2.2.-	EC:3.2.2.-
3MGH_CHLP8	EC:3.2.2.21	EC:3.2.2.-
3MGH_CHLPB	EC:3.2.2.-	EC:3.2.2.-
3MGH_CHLPD	EC:2.6.1.42	EC:3.2.2.-
3MGH_CHLPM	EC:3.2.2.-	EC:3.2.2.-
3MGH_CHLPN	EC:3.2.2.-	EC:3.2.2.-
3MGH_CHLTE	EC:3.2.2.-	EC:3.2.2.-
3MGH_CLOAB	EC:3.2.2.-	EC:3.2.2.-
3MGH_CLOBK	EC:2.5.1.89	EC:3.2.2.-
3MGH_CLOB8	EC:2.5.1.89	EC:3.2.2.-
3MGH_CLOBA	EC:2.5.1.89	EC:3.2.2.-
3MGH_CLOBB	EC:2.5.1.89	EC:3.2.2.-
3MGH_CLOBL	EC:2.5.1.89;EC:3.1.22.4	EC:3.2.2.-
3MGH_CLOBM	EC:2.5.1.89	EC:3.2.2.-
3MGH_CLONN	EC:3.2.2.-	EC:3.2.2.-
3MGH_CLOP1	EC:3.2.2.-	EC:3.2.2.-
3MGH_CLOPE	EC:3.2.2.-	EC:3.2.2.-
3MGH_CLOPS	EC:3.2.2.-	EC:3.2.2.-
3MGH_CLOTE	EC:3.2.2.-	EC:3.2.2.-
3MGH_COREF	EC:3.2.2.-	EC:3.2.2.-
3MGH_CORGB	EC:3.2.2.-	EC:3.2.2.-
3MGH_CORGL	EC:3.2.2.-	EC:3.2.2.-
3MGH_CORJK	EC:3.2.2.-	EC:3.2.2.-
3MGH_CUTAK	EC:3.2.2.-	EC:3.2.2.-
3MGH_CYTH3	EC:3.2.2.-	EC:3.2.2.-
3MGH_DEIGD	EC:4.2.1.75	EC:3.2.2.-
3MGH_DEIRA	EC:3.2.2.-	EC:3.2.2.-
3MGH_DESHY	EC:3.2.2.-	EC:3.2.2.-
3MGH_DESRM	EC:3.2.2.-	EC:3.2.2.-
3MGH_EHRCJ	EC:3.2.2.-	EC:3.2.2.-
3MGH_EHRCR	EC:3.2.2.-	EC:3.2.2.-
3MGH_EHRRG	EC:3.2.2.-	EC:3.2.2.-
3MGH_EHRRU	EC:3.2.2.-	EC:3.2.2.-
3MGH_EHRRW	EC:3.2.2.-	EC:3.2.2.-
3MGH_ENTFA	EC:3.2.2.-	EC:3.2.2.-
3MGH_FRACC	EC:3.2.2.-	EC:3.2.2.-
3MGH_FRATT	EC:3.2.2.-	EC:3.2.2.-
3MGH_FRATW	EC:3.2.2.-	EC:3.2.2.-
3MGH_GLOVI	EC:3.2.2.-	EC:3.2.2.-
3MGH_GRABC	EC:3.2.2.-	EC:3.2.2.-
3MGH_HERA2	EC:3.2.2.21	EC:3.2.2.-
3MGH_KORVE	EC:3.2.2.-	EC:3.2.2.-
3MGH_LACAC	EC:3.2.2.-	EC:3.2.2.-
3MGH_LACDA	EC:3.5.1.28	EC:3.2.2.-
3MGH_LACDB	EC:3.5.1.28	EC:3.2.2.-
3MGH_LACH4	EC:3.2.2.-	EC:3.2.2.-
3MGH_LACJO	EC:3.2.2.-	EC:3.2.2.-
3MGH_LACPL	EC:3.2.2.-	EC:3.2.2.-
3MGH_LACSS	EC:3.2.2.-	EC:3.2.2.-
3MGH_LEGPH	EC:2.3.3.16;EC:3.2.2.21	EC:3.2.2.-
3MGH_LEGPC	EC:3.2.2.21	EC:3.2.2.-
3MGH_LEGPL	EC:3.2.2.21	EC:3.2.2.-
3MGH_LEIXX	EC:3.2.2.-	EC:3.2.2.-
3MGH_LISIN	EC:3.2.2.-	EC:3.2.2.-
3MGH_LISMF	EC:3.2.2.-	EC:3.2.2.-
3MGH_LISMH	EC:3.2.2.-	EC:3.2.2.-
3MGH_LISMO	EC:3.2.2.-	EC:3.2.2.-
3MGH_LISW6	EC:3.2.2.-	EC:3.2.2.-
3MGH_METAR	EC:3.2.2.21	EC:3.2.2.-
3MGH_METI4	EC:3.2.2.-	EC:3.2.2.-
3MGH_METMJ	EC:3.2.2.-	EC:3.2.2.-
3MGH_MYCTU	EC:3.2.2.-	EC:3.2.2.-
3MGH_MYCFO	EC:3.2.2.-	EC:3.2.2.-
3MGH_MYCLE	EC:3.2.2.-	EC:3.2.2.-
3MGH_MYCPA	EC:3.2.2.-	EC:3.2.2.-
3MGH_MYCSS	EC:3.2.2.-	EC:3.2.2.-
3MGH_MYXXD	EC:3.2.2.-	EC:3.2.2.-
3MGH_NATTJ	EC:3.2.2.21	EC:3.2.2.-
3MGH_NITHX	EC:3.2.2.-	EC:3.2.2.-
3MGH_NITMU	EC:3.2.2.21	EC:3.2.2.-
3MGH_NITOC	EC:3.2.2.-	EC:3.2.2.-
3MGH_NITWN	EC:3.2.2.-	EC:3.2.2.-
3MGH_NOCFA	EC:3.2.2.-	EC:3.2.2.-
3MGH_OCEIH	EC:3.2.2.-	EC:3.2.2.-
3MGH_PARP8	EC:3.2.2.-	EC:3.2.2.-
3MGH_PARPJ	EC:4.1.1.4	EC:3.2.2.-
3MGH_PARXL	EC:4.1.1.4	EC:3.2.2.-
3MGH_PELLD	EC:3.2.2.-	EC:3.2.2.-
3MGH_PEPD6	EC:3.2.2.-	EC:3.2.2.-
3MGH_PROA2	EC:3.2.2.-	EC:3.2.2.-
3MGH_PSE14	EC:3.2.2.21	EC:3.2.2.-
3MGH_PSEA8	EC:3.2.2.21	EC:3.2.2.-
3MGH_PSEAB	EC:3.2.2.21	EC:3.2.2.-
3MGH_PSEAE	EC:3.2.2.21	EC:3.2.2.-
3MGH_PSEPF	EC:3.2.2.-	EC:3.2.2.-
3MGH_PSESM	EC:3.2.2.21	EC:3.2.2.-
3MGH_PSEU2	EC:3.2.2.-	EC:3.2.2.-
3MGH_PSYCK	EC:3.2.2.21	EC:3.2.2.-
3MGH_RHIEC	EC:3.2.2.21	EC:3.2.2.-
3MGH_RHIL3	EC:3.2.2.21	EC:3.2.2.-
3MGH_RHILO	EC:3.2.2.-	EC:3.2.2.-
3MGH_RHIME	EC:3.2.2.-	EC:3.2.2.-
3MGH_RHOBA	EC:3.2.2.-	EC:3.2.2.-
3MGH_RHOJR	EC:3.2.2.-	EC:3.2.2.-
3MGH_RHOP2	EC:3.2.2.-	EC:3.2.2.-
3MGH_RHOPA	EC:4.1.1.4	EC:3.2.2.-
3MGH_RHOPB	EC:3.2.2.-	EC:3.2.2.-
3MGH_RHOPS	EC:3.2.2.-	EC:3.2.2.-
3MGH_RHOS4	EC:3.2.2.21	EC:3.2.2.-
3MGH_RICAE	EC:3.2.2.-	EC:3.2.2.-
3MGH_RICBR	EC:3.2.2.-	EC:3.2.2.-
3MGH_RICCN	EC:3.2.2.-	EC:3.2.2.-
3MGH_RICFE	EC:3.2.2.-	EC:3.2.2.-
3MGH_RICPR	EC:3.2.2.-	EC:3.2.2.-
3MGH_RICPU	EC:3.2.2.-	EC:3.2.2.-
3MGH_RICRS	EC:3.2.2.-	EC:3.2.2.-
3MGH_RICTY	EC:3.2.2.-	EC:3.2.2.-
3MGH_RUBXD	EC:3.2.2.-	EC:3.2.2.-
3MGH_SALRD	EC:3.2.2.-	EC:3.2.2.-
3MGH_SODGL	EC:2.3.3.16;EC:3.2.2.21	EC:3.2.2.-
3MGH_STAAW	EC:3.2.2.-	EC:3.2.2.-
3MGH_STAAB	EC:3.2.2.-	EC:3.2.2.-
3MGH_STAAR	EC:3.2.2.-	EC:3.2.2.-
3MGH_STACT	EC:3.2.2.-	EC:3.2.2.-
3MGH_STAES	EC:3.2.2.-	EC:3.2.2.-
3MGH_STAHJ	EC:3.2.2.-	EC:3.2.2.-
3MGH_STAS1	EC:3.2.2.-	EC:3.2.2.-
3MGH_STRAW	EC:3.2.2.21	EC:3.2.2.-
3MGH_STRCO	EC:3.2.2.-	EC:3.2.2.-
3MGH_STRGG	EC:3.2.2.-	EC:3.2.2.-
3MGH_SYNE7	EC:3.2.2.21	EC:3.2.2.-
3MGH_SYNJA	EC:3.2.2.21	EC:3.2.2.-
3MGH_SYNJB	EC:3.2.2.21	EC:3.2.2.-
3MGH_SYNP6	EC:3.2.2.21	EC:3.2.2.-
3MGH_SYNS3	EC:3.2.2.-	EC:3.2.2.-
3MGH_TRIEI	EC:3.2.2.-	EC:3.2.2.-
3MGH_WOLPM	EC:3.2.2.-	EC:3.2.2.-
3MGH_WOLPP	EC:3.2.2.-	EC:3.2.2.-
3MGH_WOLTR	EC:3.2.2.-	EC:3.2.2.-
3MGH_XANAC	EC:3.2.2.21	EC:3.2.2.-
3MGH_XANC5	EC:3.2.2.21	EC:3.2.2.-
3MGH_XANC8	EC:3.2.2.21	EC:3.2.2.-
3MGH_XANCP	EC:3.2.2.21	EC:3.2.2.-
3MG_ARATH	EC:3.2.2.21	EC:3.2.2.21
3MG_ENCCU	EC:3.2.2.21	EC:3.2.2.21
3MG_HUMAN	EC:3.2.2.21	EC:3.2.2.21
3MG_MOUSE	EC:3.2.2.21	EC:3.2.2.21
3MG_RAT	EC:3.2.2.21	EC:3.2.2.21
3MMP_ARATH	EC:3.4.24.-	EC:3.4.24.-
3O1D1_MYCTU	EC:1.3.99.4	EC:1.3.99.4
3O1D2_MYCTO	EC:1.3.99.4	EC:1.3.99.4
3O1D_COMTE	EC:1.3.99.4	EC:1.3.99.4
3O1D_MYCS2	EC:1.3.99.4	EC:1.3.99.4
3O1D_RHOOP	EC:1.3.99.4	EC:1.3.99.4
3OAGR_LACP7	EC:2.4.1.282	EC:2.4.1.282
3PASE_ECOLI	EC:3.6.1.25	EC:3.6.1.25
3PASE_HAEIN	EC:3.6.1.25	EC:3.6.1.25
3PASE_HUNT2	EC:3.6.1.25;EC:5.1.3.13	EC:3.6.1.25;EC:3.6.1.3
3PASE_NITEU	EC:3.6.1.25	EC:3.6.1.25
3SHD_NEUCR	EC:4.2.1.-	EC:4.2.1.-
3XYN1_VIBSX	EC:3.2.1.32	EC:3.2.1.32
3XYN2_VIBSX	EC:3.2.1.32	EC:3.2.1.32
3XYN_ALCSP	EC:3.2.1.32	EC:3.2.1.32
438L_IIV6	EC:3.6.1.23	EC:3.6.1.23
463L_IIV6	EC:3.1.1.-	EC:3.1.1.-
4CGT_ANTMA	EC:2.4.1.115;EC:2.4.1.17;EC:2.5.1.108	EC:2.4.1.286
4CL1_ARATH	EC:1.13.12.7;EC:6.2.1.12	EC:6.2.1.12
4CL1_DICDI	EC:6.2.1.12	EC:6.2.1.12
4CL1_ORYSJ	EC:6.2.1.12	EC:6.2.1.12
4CL1_PETCR	EC:6.2.1.12	EC:6.2.1.12
4CL1_SOLTU	EC:6.2.1.12	EC:6.2.1.12
4CL1_SOYBN	EC:6.2.1.12	EC:6.2.1.12
4CL1_TOBAC	EC:6.2.1.12	EC:6.2.1.12
4CL2_ARATH	EC:1.13.12.7;EC:6.2.1.12;EC:6.2.1.3	EC:6.2.1.12
4CL2_DICDI	EC:6.2.1.12	EC:6.2.1.12
4CL2_ORYSJ	EC:6.2.1.12	EC:6.2.1.12
4CL2_PETCR	EC:6.2.1.12	EC:6.2.1.12
4CL2_SOLTU	EC:6.2.1.12	EC:6.2.1.12
4CL2_SOYBN	EC:6.2.1.12	EC:6.2.1.12
4CL2_TOBAC	EC:6.2.1.12	EC:6.2.1.12
4CL3_ARATH	EC:6.2.1.12	EC:6.2.1.12
4CL3_DICDI	EC:6.2.1.12;EC:6.2.1.3	EC:6.2.1.12
4CL3_ORYSJ	EC:6.2.1.12;EC:6.2.1.3	EC:6.2.1.12
4CL4_ARATH	EC:6.2.1.12	EC:6.2.1.12
4CL4_ORYSJ	EC:6.2.1.12	EC:6.2.1.12
4CL5_ORYSJ	EC:6.2.1.12	EC:6.2.1.12
4CLL1_ARATH	EC:6.2.1.-	EC:6.2.1.-
4CLL1_ORYSJ	EC:6.2.1.12	EC:6.2.1.-
4CLL2_ARATH	EC:6.2.1.12;EC:6.2.1.3	EC:6.2.1.-
4CLL2_ORYSJ	EC:6.2.1.-	EC:6.2.1.-
4CLL3_ARATH	EC:6.2.1.12	EC:6.2.1.-
4CLL3_ORYSJ	EC:6.2.1.12	EC:6.2.1.-
4CLL4_ARATH	EC:6.2.1.12	EC:6.2.1.-
4CLL4_ORYSJ	EC:6.2.1.12	EC:6.2.1.-
4CLL5_ARATH	EC:6.2.1.12	EC:6.2.1.-
4CLL5_ORYSJ	EC:6.2.1.3	EC:6.2.1.-
4CLL6_ARATH	EC:6.2.1.12	EC:6.2.1.-
4CLL6_ORYSJ	EC:6.2.1.3	EC:6.2.1.-
4CLL7_ARATH	EC:6.2.1.12;EC:6.2.1.3	EC:6.2.1.-
4CLL7_ORYSJ	EC:6.2.1.3	EC:6.2.1.-
4CLL8_ARATH	EC:6.2.1.12;EC:6.2.1.3	EC:6.2.1.-
4CLL8_ORYSJ	EC:6.2.1.12	EC:6.2.1.-
4CLL9_ARATH	EC:6.2.1.12;EC:6.2.1.3	EC:6.2.1.-
4CLL9_ORYSJ	EC:1.13.12.7;EC:6.2.1.12	EC:6.2.1.-
4CLLA_ARATH	EC:6.2.1.12	EC:6.2.1.8
4CL_PINTA	EC:6.2.1.12;EC:6.2.1.3	EC:6.2.1.12
4CL_VANPL	EC:6.2.1.12	EC:6.2.1.12
4FTAS_STRCT	EC:3.1.4.52	EC:2.2.1.8
4HBCL_RHOPA	EC:6.2.1.25	EC:6.2.1.25;EC:6.2.1.27
4HBT_ARTSP	EC:3.1.2.23	EC:3.1.2.23
4HBT_PSEUC	EC:3.1.2.23	EC:3.1.2.23
4HDB_CLOK5	EC:1.1.1.1;EC:1.1.1.61	EC:1.1.1.61
4HPE1_AGRRK	EC:5.1.1.4	EC:5.1.1.8
4HPE1_BURM1	EC:5.1.1.8	EC:5.1.1.8
4HPE1_OCHA4	EC:4.2.1.77	EC:5.1.1.8
4HPE2_AGRRK	EC:5.1.1.8	EC:5.1.1.8
4HPE2_BURM1	EC:5.1.1.8	EC:5.1.1.8
4HPE2_OCHA4	EC:5.1.1.8	EC:5.1.1.8
4HYPE_ACIBT	EC:5.1.1.8	EC:5.1.1.8
4HYPE_ACIBY	EC:5.1.1.8	EC:5.1.1.8
4HYPE_AGRFC	EC:5.1.1.4	EC:5.1.1.8
4HYPE_AGRVS	EC:5.1.1.4	EC:5.1.1.8
4HYPE_BRUAB	EC:5.1.1.8	EC:5.1.1.8
4HYPE_BRUSU	EC:5.1.1.8	EC:5.1.1.8
4HYPE_BRUME	EC:5.1.1.8	EC:5.1.1.8
4HYPE_BRUSI	EC:5.1.1.8	EC:5.1.1.8
4HYPE_BURCH	EC:5.1.1.8	EC:5.1.1.8
4HYPE_BURCJ	EC:5.1.1.8	EC:5.1.1.8
4HYPE_BURCM	EC:5.1.1.8	EC:5.1.1.8
4HYPE_BURPB	EC:5.1.1.8	EC:5.1.1.8
4HYPE_BURPS	EC:5.1.1.8	EC:5.1.1.8
4HYPE_BURTA	EC:5.1.1.8	EC:5.1.1.8
4HYPE_CHRSD	EC:5.1.1.8	EC:5.1.1.8
4HYPE_CHRVO	EC:5.1.1.8	EC:5.1.1.8
4HYPE_LABAD	EC:5.1.1.8	EC:5.1.1.8
4HYPE_LABAI	EC:5.1.1.8	EC:5.1.1.8
4HYPE_PARDP	EC:5.1.1.8	EC:5.1.1.8
4HYPE_PLAL2	EC:5.1.1.8	EC:5.1.1.8
4HYPE_PSEAE	EC:5.1.1.8	EC:5.1.1.8
4HYPE_PSEF5	EC:5.1.1.8	EC:5.1.1.8
4HYPE_PSEP1	EC:5.1.1.8	EC:5.1.1.8
4HYPE_PSEPK	EC:5.1.1.8	EC:5.1.1.8
4HYPE_PSYCK	EC:5.1.1.8	EC:5.1.1.8
4HYPE_RHIEC	EC:5.1.1.4	EC:5.1.1.8
4HYPE_RHIME	EC:5.1.1.8	EC:5.1.1.8
4HYPE_RHOS1	EC:5.1.1.4	EC:5.1.1.8
4HYPE_RHOS4	EC:5.1.1.4	EC:5.1.1.8
4HYPE_RUEPO	EC:5.1.1.8	EC:5.1.1.8
4HYPE_SHELP	EC:5.1.1.8	EC:5.1.1.8
4HYPE_SPILD	EC:5.1.1.8	EC:5.1.1.8
4HYPE_STAND	EC:5.1.1.8	EC:5.1.1.8
4HYPE_STRRD	EC:5.1.1.4;EC:5.1.1.8	EC:5.1.1.8
4HYPE_XANCP	EC:5.1.1.8	EC:5.1.1.8
4MMP_ARATH	EC:3.4.24.-	EC:3.4.24.-
4OMT1_PAPSO	EC:2.1.1.116	EC:2.1.1.116
4OMT2_PAPSO	EC:2.1.1.116	EC:2.1.1.116
4OMT_COPJA	EC:2.1.1.116	EC:2.1.1.116
4OT1_PSEPU	EC:5.3.2.6	EC:5.3.2.6
4OT2_PSEPU	EC:5.3.2.6	EC:5.3.2.6
4OT3_PSEPU	EC:5.3.2.6	EC:5.3.2.6
4OT4_PSEPU	EC:5.3.2.6	EC:5.3.2.6
4OT_BACSU	EC:5.3.2.6	EC:5.3.2.6
4OT_COMTE	EC:5.3.2.6	EC:5.3.2.6
4OT_PSEFL	EC:5.3.2.6	EC:5.3.2.6
4OT_PSEST	EC:5.3.2.6	EC:5.3.2.6
4OT_PSEUF	EC:5.3.2.6	EC:5.3.2.6
53DR_BPSPB	EC:3.1.3.-	EC:3.1.3.-
53DR_BORBR	EC:3.1.3.-	EC:3.1.3.-
53DR_BORPA	EC:3.1.3.-	EC:3.1.3.-
53DR_BORPE	EC:3.1.3.-	EC:3.1.3.-
53DR_BPKV4	EC:3.2.1.52	EC:3.1.3.-
53DR_CHLTE	EC:3.1.3.-	EC:3.1.3.-
53DR_CLOAB	EC:3.1.3.-	EC:3.1.3.-
53DR_MIMIV	EC:3.1.3.-	EC:3.1.3.-
53DR_STAAW	EC:3.1.3.-	EC:3.1.3.-
53DR_STAAR	EC:3.1.3.-	EC:3.1.3.-
53DR_STAEQ	EC:3.1.3.-	EC:3.1.3.-
53DR_STAES	EC:3.1.3.-	EC:3.1.3.-
5BPOR_DIGLA	EC:1.3.1.3	EC:1.3.1.3
5DNU_CITK8	EC:3.1.3.89	EC:3.1.3.89
5DNU_CROS8	EC:3.1.3.89	EC:3.1.3.89
5DNU_SHIB3	EC:3.1.3.89	EC:3.1.3.89
5DNU_ECO27	EC:3.1.3.89	EC:3.1.3.89
5DNU_ECOUT	EC:3.1.3.89	EC:3.1.3.89
5DNU_ECOSM	EC:3.1.3.89	EC:3.1.3.89
5DNU_ECOLI	EC:3.1.3.89	EC:3.1.3.89
5DNU_ENT38	EC:3.1.3.89	EC:3.1.3.89
5DNU_ERWT9	EC:3.1.3.89	EC:3.1.3.89
5DNU_KLEP7	EC:3.1.3.89	EC:3.1.3.89
5DNU_PASMU	EC:3.1.3.89	EC:3.1.3.89
5DNU_PECAS	EC:3.1.3.89	EC:3.1.3.89
5DNU_PECCP	EC:3.1.3.89	EC:3.1.3.89
5DNU_PHOLL	EC:3.1.3.89	EC:3.1.3.89
5DNU_PHOPR	EC:3.1.3.89	EC:3.1.3.89
5DNU_PHOTE	EC:3.1.3.89	EC:3.1.3.89
5DNU_SALTY	EC:3.1.3.89	EC:3.1.3.89
5DNU_SALAR	EC:3.1.3.89	EC:3.1.3.89
5DNU_SALTI	EC:3.1.3.89	EC:3.1.3.89
5DNU_SHEON	EC:3.1.3.89	EC:3.1.3.89
5DNU_SHIDS	EC:3.1.3.89	EC:3.1.3.89
5DNU_SHIFL	EC:3.1.3.89	EC:3.1.3.89
5DNU_SHISS	EC:3.1.3.89	EC:3.1.3.89
5DNU_VIBCH	EC:3.1.3.89	EC:3.1.3.89
5DNU_VIBPA	EC:3.1.3.89	EC:3.1.3.89
5DNU_VIBTL	EC:3.1.3.89	EC:3.1.3.89
5DNU_VIBVU	EC:3.1.3.89	EC:3.1.3.89
5DNU_VIBVY	EC:3.1.3.89	EC:3.1.3.89
5DNU_YERE8	EC:3.1.3.89	EC:3.1.3.89
5DNU_YERPY	EC:3.1.3.89	EC:3.1.3.89
5DNU_YERPS	EC:3.1.3.89	EC:3.1.3.89
5EAS1_NICAT	EC:4.2.3.13	EC:4.2.3.61
5EAS2_NICAT	EC:4.2.3.13	EC:4.2.3.61
5EAS3_NICAT	EC:4.2.3.13	EC:4.2.3.61
5EAS4_NICAT	EC:4.2.3.13	EC:4.2.3.61
5EAS_CAPAN	EC:4.2.3.13	EC:4.2.3.61
5EAS_TOBAC	EC:4.2.3.13	EC:4.2.3.61
5FCL_ARATH	EC:6.3.3.2	EC:6.3.3.2
5FCL_ECOLI	EC:6.3.3.2	EC:6.3.3.2
5FCL_HAEIN	EC:6.3.3.2	EC:6.3.3.2
5FCL_MYCS2	EC:6.3.3.2	EC:6.3.3.2
5GT1_PERFR	EC:2.4.1.115	EC:2.4.1.298
5GT2_PERFR	EC:2.1.1.290;EC:2.3.1.231;EC:2.4.1.115	EC:2.4.1.298
5GT_GENTR	EC:2.4.1.115	EC:2.4.1.298
5GT_VERHY	EC:2.4.1.115	EC:2.4.1.298
5MAT1_SALSN	EC:2.3.1.133	EC:2.3.1.172
5MAT2_SALSN	EC:2.3.1.214	EC:2.3.1.214
5MAT_ARATH	EC:2.3.1.133	EC:2.3.1.-
5MMP_ARATH	EC:3.4.24.-	EC:3.4.24.-
5N3BA_XENLA	EC:3.1.3.5	EC:3.1.3.5;EC:3.1.3.91
5N3BB_XENLA	EC:3.1.3.5	EC:3.1.3.5;EC:3.1.3.91
5NT1A_HUMAN	EC:3.1.3.5	EC:3.1.3.5
5NT1A_MOUSE	EC:3.1.3.5	EC:3.1.3.5
5NT1B_HUMAN	EC:3.1.3.5	EC:3.1.3.5
5NT1B_MOUSE	EC:3.1.3.5	EC:3.1.3.5
5NT3A_CHICK	EC:3.1.3.5	EC:3.1.3.5;EC:3.1.3.91
5NT3A_HUMAN	EC:3.1.3.5	EC:3.1.3.5;EC:3.1.3.91
5NT3A_MOUSE	EC:3.1.3.5	EC:3.1.3.5;EC:3.1.3.91
5NT3B_CHICK	EC:3.1.3.5	EC:3.1.3.5;EC:3.1.3.91
5NT3B_DROME	EC:3.1.3.5	EC:3.1.3.5;EC:3.1.3.91
5NT3B_HUMAN	EC:3.1.3.5	EC:3.1.3.5;EC:3.1.3.91
5NT3B_MOUSE	EC:3.1.3.5	EC:3.1.3.5;EC:3.1.3.91
5NT3B_RAT	EC:3.1.3.5	EC:3.1.3.5;EC:3.1.3.91
5NT3_CAEEL	EC:3.1.3.5	EC:3.1.3.5
5NT3_DANRE	EC:3.1.3.5	EC:3.1.3.5
5NTC_BOVIN	EC:3.1.3.5	EC:3.1.3.5
5NTC_CHICK	EC:3.1.3.5	EC:3.1.3.5
5NTC_DICDI	EC:3.1.3.5	EC:3.1.3.5
5NTC_PONAB	EC:3.1.3.5	EC:3.1.3.5
5NTC_MOUSE	EC:3.1.3.5	EC:3.1.3.5
5NTC_XENLA	EC:4.6.1.2	EC:3.1.3.5
5NTC_XENTR	EC:4.6.1.2	EC:3.1.3.5
5NTD_BOVIN	EC:3.1.3.5	EC:3.1.3.5
5NTD_DIPOM	EC:3.1.3.5	EC:3.1.3.5
5NTD_HAEIN	EC:3.1.3.5	EC:3.1.3.5
5NTD_HUMAN	EC:3.1.3.5	EC:3.1.3.5
5NTD_LUTLO	EC:3.1.3.5	EC:3.1.3.5;EC:3.6.1.45
5NTD_MOUSE	EC:3.1.3.5	EC:3.1.3.5
5NTD_PSEAE	EC:3.1.3.5	EC:3.1.3.5
5NTD_RAT	EC:3.1.3.5	EC:3.1.3.5
5NTD_RHIMP	EC:3.1.3.5	EC:3.1.3.5;EC:3.6.1.45
5NTD_TREPA	EC:3.1.3.5	EC:3.1.3.5
5NTD_VIBCH	EC:3.1.3.5;EC:3.6.1.45	EC:3.1.3.5
5NTD_VIBPA	EC:3.1.3.5;EC:3.6.1.45	EC:3.1.3.5
5NTD_VIBVU	EC:3.1.3.5;EC:3.6.1.45	EC:3.1.3.5
5S_PROFR	EC:2.1.3.1	EC:2.1.3.1
6DCS_SOYBN	EC:1.1.1.21;EC:1.1.1.307	EC:2.3.1.170
6FEH_BETVU	EC:3.2.1.26	EC:3.2.1.154
6FEH_WHEAT	EC:3.2.1.26;EC:3.2.1.55	EC:3.2.1.154
6GAL_HYPRU	EC:3.2.1.164	EC:3.2.1.164
6HN3M_BORBR	EC:1.14.13.1;EC:1.14.13.114	EC:1.14.13.114
6HN3M_PSEFL	EC:1.14.13.1;EC:1.14.13.114	EC:1.14.13.114
6HN3M_PSEPK	EC:1.14.13.1;EC:1.14.13.114	EC:1.14.13.114
6OMT_COPJA	EC:2.1.1.128	EC:2.1.1.128
6OMT_PAPSO	EC:2.1.1.128	EC:2.1.1.128
6OMT_THLFG	EC:2.1.1.128	EC:2.1.1.128
6P21_YEAST	EC:2.7.1.105	EC:2.7.1.105
6P22_YEAST	EC:3.1.4.37	EC:2.7.1.105
6PGD1_ARATH	EC:1.1.1.44	EC:1.1.1.44
6PGD1_ORYSJ	EC:1.1.1.44	EC:1.1.1.44
6PGD1_SPIOL	EC:1.1.1.44	EC:1.1.1.44
6PGD1_YEAST	EC:1.1.1.44	EC:1.1.1.44
6PGD2_ARATH	EC:1.1.1.44	EC:1.1.1.44
6PGD2_ORYSJ	EC:1.1.1.44	EC:1.1.1.44
6PGD2_SPIOL	EC:1.1.1.44	EC:1.1.1.44
6PGD2_YEAST	EC:1.1.1.44	EC:1.1.1.44
6PGD3_ARATH	EC:1.1.1.44	EC:1.1.1.44
6PGD9_ECOLX	EC:1.1.1.44	EC:1.1.1.44
6PGDH_BACSU	EC:1.1.1.44	EC:1.1.1.343
6PGDH_GLUOX	EC:1.1.1.343	EC:1.1.1.343
6PGD_AGGAC	EC:1.1.1.44	EC:1.1.1.44
6PGD_BACLI	EC:1.1.1.44	EC:1.1.1.44
6PGD_BACSU	EC:1.1.1.44	EC:1.1.1.44
6PGD_BUCAI	EC:1.1.1.44	EC:1.1.1.44
6PGD_BUCAP	EC:1.1.1.44	EC:1.1.1.44
6PGD_BUCBP	EC:1.1.1.44	EC:1.1.1.44
6PGD_CAEEL	EC:1.1.1.44	EC:1.1.1.44
6PGD_CANAX	EC:1.1.1.44	EC:1.1.1.44
6PGD_CERCA	EC:1.1.1.44	EC:1.1.1.44
6PGD_CHLMU	EC:1.1.1.44	EC:1.1.1.44
6PGD_CHLPN	EC:1.1.1.44	EC:1.1.1.44
6PGD_CHLTR	EC:1.1.1.44	EC:1.1.1.44
6PGD_CITAM	EC:1.1.1.44	EC:1.1.1.44
6PGD_CITFR	EC:1.1.1.44	EC:1.1.1.44
6PGD_CITKO	EC:1.1.1.44	EC:1.1.1.44
6PGD_CUNEL	EC:1.1.1.44	EC:1.1.1.44
6PGD_DICDI	EC:1.1.1.44	EC:1.1.1.44
6PGD_DROME	EC:1.1.1.44	EC:1.1.1.44
6PGD_DROSI	EC:1.1.1.44	EC:1.1.1.44
6PGD_ECOLI	EC:1.1.1.44	EC:1.1.1.44
6PGD_EMENI	EC:1.1.1.44	EC:1.1.1.44
6PGD_HAEDU	EC:1.1.1.44	EC:1.1.1.44
6PGD_HAEIN	EC:1.1.1.44	EC:1.1.1.44
6PGD_HALVD	EC:1.1.1.343	EC:1.1.1.343
6PGD_HUMAN	EC:1.1.1.44	EC:1.1.1.44
6PGD_KLEPN	EC:1.1.1.44	EC:1.1.1.44
6PGD_LACLA	EC:1.1.1.44	EC:1.1.1.44
6PGD_LACLM	EC:1.1.1.44	EC:1.1.1.44
6PGD_MOUSE	EC:1.1.1.44	EC:1.1.1.44
6PGD_PIG	EC:1.1.1.44	EC:1.1.1.44
6PGD_PSEVU	EC:1.1.1.44	EC:1.1.1.44
6PGD_RAOPL	EC:1.1.1.44	EC:1.1.1.44
6PGD_RAOTE	EC:1.1.1.44	EC:1.1.1.44
6PGD_RAT	EC:1.1.1.44	EC:1.1.1.44
6PGD_SALTY	EC:1.1.1.44	EC:1.1.1.44
6PGD_SCHPO	EC:1.1.1.44	EC:1.1.1.44
6PGD_SHEEP	EC:1.1.1.44	EC:1.1.1.44
6PGD_SHIBO	EC:1.1.1.44	EC:1.1.1.44
6PGD_SHIDY	EC:1.1.1.44	EC:1.1.1.44
6PGD_SHIFL	EC:1.1.1.44	EC:1.1.1.44
6PGD_SHISO	EC:1.1.1.44	EC:1.1.1.44
6PGD_STAAW	EC:1.1.1.44	EC:1.1.1.44
6PGD_STAAM	EC:1.1.1.44	EC:1.1.1.44
6PGD_STAES	EC:1.1.1.44	EC:1.1.1.44
6PGD_SYNE7	EC:1.1.1.44	EC:1.1.1.44
6PGD_SYNY3	EC:1.1.1.44	EC:1.1.1.44
6PGD_TREPA	EC:1.1.1.44	EC:1.1.1.44
6PGD_TRYBB	EC:1.1.1.44	EC:1.1.1.44
6PGL1_ARATH	EC:3.1.1.31	EC:3.1.1.31
6PGL1_ORYSI	EC:3.1.1.31	EC:3.1.1.31
6PGL1_ORYSJ	EC:3.1.1.31	EC:3.1.1.31
6PGL2_ARATH	EC:3.1.1.31	EC:3.1.1.31
6PGL2_ORYSJ	EC:3.1.1.31	EC:3.1.1.31
6PGL3_ARATH	EC:3.1.1.31	EC:3.1.1.31
6PGL3_ORYSJ	EC:3.1.1.31	EC:3.1.1.31
6PGL4_ARATH	EC:3.1.1.31	EC:3.1.1.31
6PGL4_ORYSI	EC:3.1.1.31	EC:3.1.1.31
6PGL4_ORYSJ	EC:3.1.1.31	EC:3.1.1.31
6PGL5_ARATH	EC:3.1.1.31	EC:3.1.1.31
6PGL_AGGAC	EC:3.1.1.31	EC:3.1.1.31
6PGL_ARTBC	EC:3.1.1.31	EC:3.1.1.31
6PGL_BACSU	EC:3.1.1.31	EC:3.1.1.31
6PGL_BLOFL	EC:3.1.1.31	EC:3.1.1.31
6PGL_BLOPB	EC:3.1.1.31	EC:3.1.1.31
6PGL_BORBU	EC:3.1.1.31	EC:3.1.1.31
6PGL_BOVIN	EC:3.1.1.31	EC:3.1.1.31
6PGL_BUCA5	EC:3.1.1.31	EC:3.1.1.31
6PGL_BUCAI	EC:3.1.1.31	EC:3.1.1.31
6PGL_BUCAP	EC:3.1.1.31	EC:3.1.1.31
6PGL_BUCAT	EC:3.1.1.31	EC:3.1.1.31
6PGL_BUCBP	EC:3.1.1.31	EC:3.1.1.31
6PGL_CAEEL	EC:3.1.1.31	EC:3.1.1.31
6PGL_CAUVC	EC:3.1.1.31	EC:3.1.1.31
6PGL_CHLMU	EC:3.1.1.31	EC:3.1.1.31
6PGL_CHLPN	EC:3.1.1.31	EC:3.1.1.31
6PGL_CHLTR	EC:3.1.1.31	EC:3.1.1.31
6PGL_CITK8	EC:3.1.1.31	EC:3.1.1.31
6PGL_CROS8	EC:3.1.1.31	EC:3.1.1.31
6PGL_DICDI	EC:3.1.1.31	EC:3.1.1.31
6PGL_DROME	EC:3.1.1.31	EC:3.1.1.31
6PGL_SHIDS	EC:3.1.1.31	EC:3.1.1.31
6PGL_ECOUT	EC:3.1.1.31	EC:3.1.1.31
6PGL_ECO5E	EC:3.1.1.31	EC:3.1.1.31
6PGL_ECO7I	EC:3.1.1.31	EC:3.1.1.31
6PGL_ECO8A	EC:3.1.1.31	EC:3.1.1.31
6PGL_ECOL6	EC:3.1.1.31	EC:3.1.1.31
6PGL_ECOSM	EC:3.1.1.31	EC:3.1.1.31
6PGL_ENT38	EC:3.1.1.31	EC:3.1.1.31
6PGL_ERWT9	EC:3.1.1.31	EC:3.1.1.31
6PGL_ESCF3	EC:3.1.1.31	EC:3.1.1.31
6PGL_HAEIN	EC:3.1.1.31	EC:3.1.1.31
6PGL_HELPJ	EC:3.1.1.31	EC:3.1.1.31
6PGL_HELPY	EC:3.1.1.31	EC:3.1.1.31
6PGL_HUMAN	EC:3.1.1.31	EC:3.1.1.31
6PGL_KLEP3	EC:3.1.1.31	EC:3.1.1.31
6PGL_KLEP7	EC:3.1.1.31	EC:3.1.1.31
6PGL_MOUSE	EC:3.1.1.31	EC:3.1.1.31
6PGL_MYCTU	EC:3.1.1.31	EC:3.1.1.31
6PGL_MYCLE	EC:3.1.1.31	EC:3.1.1.31
6PGL_NEIMB	EC:3.1.1.31	EC:3.1.1.31
6PGL_NOSS1	EC:3.1.1.31	EC:3.1.1.31
6PGL_PECAS	EC:3.1.1.31	EC:3.1.1.31
6PGL_PECCP	EC:3.1.1.31	EC:3.1.1.31
6PGL_PHOLL	EC:3.1.1.31	EC:3.1.1.31
6PGL_PSEAE	EC:3.1.1.31	EC:3.1.1.31
6PGL_PSEPU	EC:3.1.1.31	EC:3.1.1.31
6PGL_RAT	EC:3.1.1.31	EC:3.1.1.31
6PGL_RHILO	EC:3.1.1.31	EC:3.1.1.31
6PGL_RHIME	EC:3.1.1.31	EC:3.1.1.31
6PGL_SALTY	EC:3.1.1.31	EC:3.1.1.31
6PGL_SALAR	EC:3.1.1.31	EC:3.1.1.31
6PGL_SALPC	EC:3.1.1.31	EC:3.1.1.31
6PGL_SALG2	EC:3.1.1.31	EC:3.1.1.31
6PGL_SALHS	EC:3.1.1.31	EC:3.1.1.31
6PGL_SALPK	EC:3.1.1.31	EC:3.1.1.31
6PGL_SALPB	EC:3.1.1.31	EC:3.1.1.31
6PGL_SALTI	EC:3.1.1.31	EC:3.1.1.31
6PGL_SCHPO	EC:3.1.1.31	EC:3.1.1.31
6PGL_SERP5	EC:3.1.1.31	EC:3.1.1.31
6PGL_SHIB3	EC:3.1.1.31	EC:3.1.1.31
6PGL_SHIBS	EC:3.1.1.31	EC:3.1.1.31
6PGL_SHIFL	EC:3.1.1.31	EC:3.1.1.31
6PGL_SHISS	EC:3.1.1.31	EC:3.1.1.31
6PGL_SODGM	EC:3.1.1.31	EC:3.1.1.31
6PGL_STRCO	EC:3.1.1.31	EC:3.1.1.31
6PGL_SYNY3	EC:3.1.1.31	EC:3.1.1.31
6PGL_THEMA	EC:3.1.1.31	EC:3.1.1.31
6PGL_TREPA	EC:3.1.1.31	EC:3.1.1.31
6PGL_XENNA	EC:3.1.1.31	EC:3.1.1.31
6PGL_XYLFA	EC:3.1.1.31	EC:3.1.1.31
6PGL_XYLFT	EC:3.1.1.31	EC:3.1.1.31
6PGL_YERE8	EC:3.1.1.31	EC:3.1.1.31
6PGL_YERPP	EC:3.1.1.31	EC:3.1.1.31
6PGL_YERPY	EC:3.1.1.31	EC:3.1.1.31
708A6_MAIZE	EC:2.4.1.-	EC:2.4.1.-
708C1_FAGES	EC:2.4.1.115	EC:2.4.1.-
708C2_FAGES	EC:2.4.1.115	EC:2.4.1.-
708D1_SOYBN	EC:2.4.1.-	EC:2.4.1.-
7DLGT_CATRO	EC:2.4.1.323	EC:2.4.1.323
7DLH_CATRO	EC:1.14.14.1	EC:1.14.14.85
7DMAW_ASPFU	EC:2.5.1.80;EC:3.4.11.17	EC:2.5.1.80;EC:3.4.11.17
7LESS_DROME	EC:2.7.10.1	EC:2.7.10.1
7LESS_DROVI	EC:3.4.19.12	EC:2.7.10.1
7OMT6_MEDSA	EC:2.1.1.6	EC:2.1.1.150
7OMT8_MEDSA	EC:2.1.1.6	EC:2.1.1.150
7OMT9_MEDSA	EC:2.1.1.6	EC:2.1.1.150
7OMT_PAPSO	EC:2.1.1.6	EC:2.1.1.291
7TMK1_DICDI	EC:2.7.10.1	EC:2.7.10.1
7TMK2_DICDI	EC:2.7.11.1	EC:2.7.11.1
8511_TRYCR	EC:3.2.1.18	EC:3.2.1.18
8512_TRYCR	EC:3.2.1.18	EC:3.2.1.18
8513_TRYCR	EC:3.2.1.18	EC:3.2.1.18
86A22_PETHY	EC:1.14.14.1	EC:1.14.14.129
88F1G_MALDO	EC:2.4.1.115	EC:2.4.1.-
88F1R_MALDO	EC:2.4.1.115	EC:2.4.1.-
8HGO_CATRO	EC:1.1.1.284	EC:1.1.1.-
8ODP_CANLF	EC:3.6.1.55	EC:3.6.1.55;EC:3.6.1.56
8ODP_HUMAN	EC:3.6.1.55	EC:3.6.1.55;EC:3.6.1.56
8ODP_MOUSE	EC:3.6.1.55	EC:3.6.1.55;EC:3.6.1.56
8ODP_RAT	EC:3.6.1.55;EC:3.6.1.56	EC:3.6.1.55;EC:3.6.1.56
A1131_ARTBC	EC:1.14.14.-	EC:1.14.14.-
A1345_ARTBC	EC:3.4.-.-	EC:3.4.-.-
A1751_ARTBC	EC:3.1.1.47	EC:3.1.1.47
A18_CAMPM	EC:3.6.4.12	EC:3.6.4.-
A18_CAMPS	EC:3.6.4.12	EC:3.6.4.-
A18_CWPXB	EC:3.6.4.12	EC:3.6.4.-
A18_CWPXG	EC:3.6.4.12	EC:3.6.4.-
A18_ECTVM	EC:3.6.4.12	EC:3.6.4.-
A18_FOWPN	EC:3.6.4.12	EC:3.6.4.-
A18_MYXVL	EC:3.6.4.12	EC:3.6.4.-
A18_VACCW	EC:3.6.4.12	EC:3.6.4.-
A18_RFVKA	EC:3.6.4.12	EC:3.6.4.-
A18_VACCA	EC:3.6.4.12	EC:3.6.4.-
A18_VACCC	EC:3.6.4.12	EC:3.6.4.-
A18_VACCT	EC:3.6.4.12	EC:3.6.4.-
A18_VARV	EC:3.6.4.12	EC:3.6.4.-
A18_YLDV	EC:3.6.4.-	EC:3.6.4.-
A18_YMTV5	EC:3.6.4.12	EC:3.6.4.-
A1A1A_DANRE	EC:1.1.1.307	EC:1.1.1.2
A1A1B_DANRE	EC:1.1.1.21;EC:1.1.1.274;EC:1.1.1.307	EC:1.1.1.2
A1H1_LOXHI	EC:3.5.1.28	EC:4.6.1.-
A1H1_LOXRE	EC:3.5.1.28	EC:4.6.1.-
A1H1_LOXSP	EC:3.5.1.28	EC:4.6.1.-
A1H2_LOXHI	EC:3.5.1.28	EC:4.6.1.-
A1H2_LOXRE	EC:4.6.1.-	EC:4.6.1.-
A1H2_LOXSP	EC:3.5.1.28	EC:4.6.1.-
A1H3_LOXHI	EC:3.5.1.28	EC:4.6.1.-
A1H3_LOXSP	EC:3.5.1.28	EC:4.6.1.-
A1H4_LOXHI	EC:3.5.1.28	EC:4.6.1.-
A1HA_LOXIN	EC:3.5.1.28	EC:4.6.1.-
A1HB1_LOXIN	EC:3.5.1.28	EC:4.6.1.-
A1HB2_LOXIN	EC:4.6.1.-	EC:4.6.1.-
A1H_LOXGA	EC:4.6.1.-	EC:4.6.1.-
A1H_LOXSM	EC:4.6.1.-	EC:4.6.1.-
A1I1_LOXSP	EC:3.5.1.28	EC:4.6.1.-
A1I2_LOXSP	EC:3.5.1.28	EC:4.6.1.-
A1I3_LOXSP	EC:3.5.1.28	EC:4.6.1.-
A1I4_LOXSP	EC:3.5.1.28	EC:4.6.1.-
A1IA1_LOXHI	EC:3.5.1.28	EC:4.6.1.-
A1IA1_LOXIN	EC:3.5.1.28	EC:4.6.1.-
A1IA2_LOXHI	EC:3.5.1.28	EC:4.6.1.-
A1IA2_LOXIN	EC:3.5.1.28	EC:4.6.1.-
A1IA3_LOXHI	EC:3.5.1.28	EC:4.6.1.-
A1IA3_LOXIN	EC:4.6.1.-	EC:4.6.1.-
A1IA4_LOXHI	EC:3.5.1.28	EC:4.6.1.-
A1IA5_LOXHI	EC:3.2.1.1;EC:3.5.1.28	EC:4.6.1.-
A1IA6_LOXHI	EC:3.5.1.28	EC:4.6.1.-
A1IA7_LOXHI	EC:3.5.1.28	EC:4.6.1.-
A1IA8_LOXHI	EC:3.5.1.28	EC:4.6.1.-
A1IB1_LOXHI	EC:3.2.1.1;EC:3.5.1.28	EC:4.6.1.-
A1IB1_LOXIN	EC:3.5.1.28	EC:4.6.1.-
A1IB2_LOXHI	EC:3.2.1.1;EC:3.5.1.28	EC:4.6.1.-
A1IB2_LOXIN	EC:4.6.1.-	EC:4.6.1.-
A1IB3_LOXHI	EC:3.2.1.1;EC:3.5.1.28	EC:4.6.1.-
A1IB4_LOXHI	EC:3.2.1.1;EC:3.5.1.28	EC:4.6.1.-
A1IB5_LOXHI	EC:3.5.1.28	EC:4.6.1.-
A1IB6_LOXHI	EC:3.2.1.1;EC:3.5.1.28	EC:4.6.1.-
A1KA1_LOXAP	EC:3.5.1.28	EC:4.6.1.-
A1KA1_LOXAR	EC:4.6.1.-	EC:4.6.1.-
A1KA1_LOXDE	EC:3.5.1.28	EC:4.6.1.-
A1KA1_LOXSA	EC:3.5.1.28	EC:4.6.1.-
A1KA2_LOXAP	EC:3.5.1.28	EC:4.6.1.-
A1KA2_LOXAR	EC:3.5.1.28	EC:4.6.1.-
A1KA2_LOXDE	EC:3.5.1.28	EC:4.6.1.-
A1KA2_LOXSA	EC:3.5.1.28	EC:4.6.1.-
A1KA3_LOXAP	EC:3.5.1.28	EC:4.6.1.-
A1KA3_LOXAR	EC:3.5.1.28	EC:4.6.1.-
A1KA3_LOXDE	EC:3.5.1.28	EC:4.6.1.-
A1KA3_LOXSA	EC:3.5.1.28	EC:4.6.1.-
A1KA4_LOXAP	EC:3.5.1.28	EC:4.6.1.-
A1KA4_LOXAR	EC:3.5.1.28	EC:4.6.1.-
A1KA4_LOXDE	EC:3.5.1.28	EC:4.6.1.-
A1KA4_LOXSA	EC:3.5.1.28	EC:4.6.1.-
A1KA5_LOXDE	EC:3.5.1.28	EC:4.6.1.-
A1KA5_LOXSA	EC:3.5.1.28	EC:4.6.1.-
A1KA6_LOXDE	EC:3.5.1.28	EC:4.6.1.-
A1KA6_LOXSA	EC:3.5.1.28	EC:4.6.1.-
A1KA_LOXBO	EC:3.5.1.28	EC:4.6.1.-
A1KB1_LOXAP	EC:3.5.1.28	EC:4.6.1.-
A1KB1_LOXDE	EC:3.5.1.28	EC:4.6.1.-
A1KB1_LOXSA	EC:3.5.1.28	EC:4.6.1.-
A1KB2_LOXAP	EC:3.5.1.28	EC:4.6.1.-
A1KB2_LOXDE	EC:3.5.1.28	EC:4.6.1.-
A1KB2_LOXSA	EC:3.5.1.28	EC:4.6.1.-
A1KB3_LOXAP	EC:3.5.1.28	EC:4.6.1.-
A1KB_LOXAR	EC:3.5.1.28	EC:4.6.1.-
A1KB_LOXBO	EC:4.6.1.-	EC:4.6.1.-
A1KC_LOXAP	EC:3.5.1.28	EC:4.6.1.-
A1KC_LOXAR	EC:3.2.1.17;EC:3.5.1.28	EC:4.6.1.-
A1K_LOXRE	EC:3.5.1.28	EC:4.6.1.-
A1L1_LOXSA	EC:3.5.1.28	EC:4.6.1.-
A1L2_LOXSA	EC:3.5.1.28	EC:4.6.1.-
A1L3_LOXSA	EC:4.6.1.-	EC:4.6.1.-
A1LA_LOXAR	EC:3.5.1.28	EC:4.6.1.-
A1LB1_LOXAR	EC:4.6.1.-	EC:4.6.1.-
A1LB2_LOXAR	EC:3.2.1.17;EC:3.5.1.28	EC:4.6.1.-
A1LC_LOXAR	EC:3.2.1.1	EC:4.6.1.-
A1L_LOXAP	EC:3.5.1.28	EC:4.6.1.-
A1L_LOXDE	EC:4.6.1.-	EC:4.6.1.-
A1MA1_LOXDE	EC:4.6.1.-	EC:4.6.1.-
A1MA2_LOXDE	EC:4.6.1.-	EC:4.6.1.-
A1MA3_LOXDE	EC:4.6.1.-	EC:4.6.1.-
A1MA4_LOXDE	EC:4.6.1.-	EC:4.6.1.-
A1MA5_LOXDE	EC:4.6.1.-	EC:4.6.1.-
A1MA6_LOXDE	EC:4.6.1.-	EC:4.6.1.-
A1MB_LOXDE	EC:4.6.1.-	EC:4.6.1.-
A1OA1_LOXVA	EC:3.5.1.28	EC:4.6.1.-
A1OA2_LOXVA	EC:3.5.1.28	EC:4.6.1.-
A1OA3_LOXVA	EC:3.5.1.28	EC:4.6.1.-
A1OA_LOXRU	EC:3.5.1.28	EC:4.6.1.-
A1OB1_LOXVA	EC:3.2.1.1;EC:3.5.1.28	EC:4.6.1.-
A1OB2_LOXVA	EC:3.5.1.28	EC:4.6.1.-
A1OB3_LOXVA	EC:3.2.1.1;EC:3.5.1.28	EC:4.6.1.-
A1OB4_LOXVA	EC:3.5.1.28	EC:4.6.1.-
A1OB5_LOXVA	EC:3.5.1.28	EC:4.6.1.-
A1OB_LOXRU	EC:4.6.1.-	EC:4.6.1.-
A1OC_LOXRU	EC:3.5.1.28	EC:4.6.1.-
A1OD_LOXRU	EC:3.5.1.28	EC:4.6.1.-
A1O_LOXAM	EC:3.5.1.28	EC:4.6.1.-
A1O_LOXGA	EC:3.5.1.28	EC:4.6.1.-
A1P_LOXRU	EC:3.5.1.28	EC:4.6.1.-
A1X1_LOXAR	EC:4.6.1.-	EC:4.6.1.-
A1X1_LOXGA	EC:4.6.1.-	EC:4.6.1.-
A1X1_LOXIN	EC:4.6.1.-	EC:4.6.1.-
A1X1_LOXRE	EC:4.6.1.-	EC:4.6.1.-
A1XA_LOXGA	EC:4.6.1.-	EC:4.6.1.-
A21_LOXAP	EC:3.2.1.1	EC:4.6.1.-
A21_LOXAR	EC:3.2.1.1;EC:3.2.1.2	EC:4.6.1.-
A21_LOXIN	EC:4.6.1.-	EC:4.6.1.-
A21_LOXSP	EC:3.2.1.2	EC:4.6.1.-
A21_LOXVA	EC:4.6.1.-	EC:4.6.1.-
A22_LOXIN	EC:4.6.1.-	EC:4.6.1.-
A2372_ARTBC	EC:1.-.-.-	EC:1.-.-.-
A2462_ARTBC	EC:1.-.-.-	EC:1.-.-.-
A2478_ARTBC	EC:3.4.21.50	EC:1.-.-.-
A2965_ARTBC	EC:3.5.1.4	EC:3.5.1.-
A311_LOXLA	EC:4.6.1.-	EC:4.6.1.-
A311_LOXS4	EC:4.6.1.-	EC:4.6.1.-
A312_LOXLA	EC:4.6.1.-	EC:4.6.1.-
A312_LOXS4	EC:4.6.1.-	EC:4.6.1.-
A31_LOXAR	EC:3.2.1.2	EC:4.6.1.-
A31_LOXLA	EC:4.6.1.-	EC:4.6.1.-
A32B_LOXLA	EC:3.2.1.1	EC:4.6.1.-
A32_LOXLA	EC:4.6.1.-	EC:4.6.1.-
A331_LOXLA	EC:4.6.1.-	EC:4.6.1.-
A332_LOXLA	EC:4.6.1.-	EC:4.6.1.-
A333_LOXLA	EC:4.6.1.-	EC:4.6.1.-
A3LT2_HUMAN	EC:2.4.1.87	EC:2.4.1.87
A3LT2_MOUSE	EC:2.4.1.87	EC:2.4.1.87
A3LT2_RAT	EC:2.4.1.87	EC:2.4.1.87
A3X1_LOXLA	EC:4.6.1.-	EC:4.6.1.-
A411_LOXAM	EC:4.6.1.-	EC:4.6.1.-
A411_LOXHI	EC:3.2.1.35	EC:4.6.1.-
A411_LOXLA	EC:4.6.1.-	EC:4.6.1.-
A412_LOXAM	EC:4.6.1.-	EC:4.6.1.-
A412_LOXHI	EC:3.2.1.35	EC:4.6.1.-
A412_LOXLA	EC:4.6.1.-	EC:4.6.1.-
A413_LOXAM	EC:4.6.1.-	EC:4.6.1.-
A413_LOXHI	EC:4.6.1.-	EC:4.6.1.-
A41_LOXAR	EC:4.6.1.-	EC:4.6.1.-
A41_LOXRU	EC:3.2.1.1	EC:4.6.1.-
A421_LOXLA	EC:4.6.1.-	EC:4.6.1.-
A422_LOXLA	EC:4.6.1.-	EC:4.6.1.-
A423_LOXLA	EC:4.6.1.-	EC:4.6.1.-
A424_LOXLA	EC:4.6.1.-	EC:4.6.1.-
A42_LOXHI	EC:4.6.1.-	EC:4.6.1.-
A43_LOXLA	EC:3.2.1.2	EC:4.6.1.-
A4A1_LOXIN	EC:4.6.1.-	EC:4.6.1.-
A4GAT_GORGO	EC:2.4.1.228	EC:2.4.1.228
A4GAT_HUMAN	EC:2.4.1.228	EC:2.4.1.228
A4GAT_MOUSE	EC:2.4.1.143	EC:2.4.1.228
A4GAT_PANTR	EC:2.4.1.228	EC:2.4.1.228
A4GAT_PONPY	EC:4.1.99.3	EC:2.4.1.228
A4GAT_RAT	EC:2.4.1.228	EC:2.4.1.228
A4GCT_HUMAN	EC:2.4.1.-	EC:2.4.1.-
A4GCT_MOUSE	EC:2.4.1.-	EC:2.4.1.-
A51_LOXIN	EC:4.6.1.-	EC:4.6.1.-
A611_LOXHI	EC:3.2.1.2	EC:4.6.1.-
A612_LOXHI	EC:3.2.1.2	EC:4.6.1.-
A622L_TOBAC	EC:5.1.3.2	EC:1.3.1.-
A6334_ARTBC	EC:3.4.24.-	EC:3.4.24.-
A7056_ARTBC	EC:1.-.-.-	EC:1.-.-.-
A71_LOXAR	EC:4.6.1.-	EC:4.6.1.-
A7629_ARTBC	EC:3.2.1.-	EC:3.2.1.-
A85A_MYCAV	EC:2.3.1.122;EC:2.3.1.20	EC:2.3.1.122;EC:2.3.1.20
A85A_MYCTU	EC:2.3.1.122	EC:2.3.1.122;EC:2.3.1.20
A85A_MYCGO	EC:2.3.1.122	EC:2.3.1.122;EC:2.3.1.20
A85A_MYCLE	EC:2.3.1.122	EC:2.3.1.122;EC:2.3.1.20
A85A_MYCMR	EC:2.3.1.122;EC:2.3.1.20	EC:2.3.1.122;EC:2.3.1.20
A85A_MYCUL	EC:2.3.1.122;EC:2.3.1.20	EC:2.3.1.122;EC:2.3.1.20
A85B_MYCAV	EC:2.3.1.122;EC:2.3.1.20	EC:2.3.1.122;EC:2.3.1.20
A85B_MYCTU	EC:2.3.1.122	EC:2.3.1.122;EC:2.3.1.20
A85B_MYCBP	EC:2.3.1.122	EC:2.3.1.122;EC:2.3.1.20
A85B_MYCIA	EC:2.3.1.122;EC:2.3.1.20	EC:2.3.1.122;EC:2.3.1.20
A85B_MYCKA	EC:2.3.1.122;EC:2.3.1.20	EC:2.3.1.122;EC:2.3.1.20
A85B_MYCLE	EC:2.3.1.122	EC:2.3.1.122;EC:2.3.1.20
A85B_MYCS2	EC:2.3.1.122	EC:2.3.1.122;EC:2.3.1.20
A85B_MYCSC	EC:2.3.1.122;EC:2.3.1.20	EC:2.3.1.122;EC:2.3.1.20
A85C_MYCAV	EC:2.3.1.122	EC:2.3.1.122;EC:2.3.1.20
A85C_MYCTU	EC:2.3.1.122	EC:2.3.1.122;EC:2.3.1.20
A85C_MYCLE	EC:2.3.1.122	EC:2.3.1.122;EC:2.3.1.20
A9A1A_DANRE	EC:1.2.1.8	EC:1.2.1.3;EC:1.2.1.47
A9A1B_DANRE	EC:1.2.1.8;EC:1.5.1.6	EC:1.2.1.3;EC:1.2.1.47
AA5GT_DIACA	EC:2.4.1.299	EC:2.4.1.299
AA7GT_DELGR	EC:3.2.1.182	EC:2.4.1.300
AAAA_EMENI	EC:2.3.1.164	EC:2.3.1.164
AAAA_PENCH	EC:2.3.1.164	EC:2.3.1.164
AAAD_BOVIN	EC:3.1.1.3	EC:3.1.1.3
AAAD_HUMAN	EC:3.1.1.1	EC:3.1.1.3
AAAD_MOUSE	EC:3.1.1.3	EC:3.1.1.3
AAAD_RABIT	EC:3.1.1.3	EC:3.1.1.3
AAAD_RAT	EC:3.1.1.1	EC:3.1.1.3
AAAH_CHLPN	EC:1.14.16.-	EC:1.14.16.-
AAAT_ECOLI	EC:2.3.1.183	EC:2.3.1.-;EC:2.3.1.53
AAC2_MYCTU	EC:2.3.1.-	EC:2.3.1.-
AAC2_MYCFO	EC:2.3.1.-	EC:2.3.1.-
AAC2_MYCS2	EC:2.3.1.-	EC:2.3.1.-
AAC2_PROST	EC:2.3.1.4;EC:2.3.1.82;EC:3.2.2.21	EC:2.3.1.59
AAC31_SALSP	EC:2.3.1.81	EC:2.3.1.81
AACC3_ENTCL	EC:2.3.1.81	EC:2.3.1.81
AAC3_SERMA	EC:2.3.1.81	EC:2.3.1.81
AAC6C_SERMA	EC:2.3.1.82	EC:2.3.1.82
AAC6_ACIBA	EC:2.3.1.82	EC:2.3.1.82
AAC6_ACIG1	EC:2.3.1.82	EC:2.3.1.82
AAC6_ACIHA	EC:2.3.1.82	EC:2.3.1.82
AAC6_CITKO	EC:2.3.1.82	EC:2.3.1.82
AAC6_MORMO	EC:2.3.1.82	EC:2.3.1.82
AAC6_KLEPN	EC:2.3.1.82	EC:2.3.1.82
AAC6_SALEN	EC:2.3.1.82	EC:2.3.1.82
AAC6_SALTY	EC:2.3.1.82	EC:2.3.1.82
AAC6_SERMA	EC:2.3.1.82	EC:2.3.1.82
AAC6_STEMA	EC:2.3.1.82	EC:2.3.1.82
AACA_STAWA	EC:2.3.1.-;EC:2.7.1.190	EC:2.3.1.-;EC:2.7.1.190
AACC1_PSEAI	EC:2.3.1.60	EC:2.3.1.60
AACC2_ACIBA	EC:2.3.1.81	EC:2.3.1.81
AACC3_PSEAI	EC:2.3.1.81	EC:2.3.1.81
AACC4_SALSP	EC:2.3.1.81	EC:2.3.1.81
AACC7_STRRY	EC:2.3.1.81	EC:2.3.1.81
AACC8_STRFR	EC:2.3.1.81	EC:2.3.1.81
AACC9_MICCH	EC:2.3.1.81	EC:2.3.1.81
AACL1_BRADU	EC:6.2.1.n2	EC:6.2.1.n2
AACL2_BRADU	EC:6.2.1.n2	EC:6.2.1.n2
AACL_AGRFC	EC:6.2.1.n2	EC:6.2.1.n2
AACS_CHICK	EC:6.2.1.16	EC:6.2.1.16
AACS_DANRE	EC:6.2.1.16	EC:6.2.1.16
AACS_HUMAN	EC:6.2.1.16	EC:6.2.1.16
AACS_MACFA	EC:6.2.1.16	EC:6.2.1.16
AACS_MOUSE	EC:6.2.1.16	EC:6.2.1.16
AACS_RAT	EC:6.2.1.16	EC:6.2.1.16
AACS_RHIME	EC:6.2.1.16	EC:6.2.1.16
AACS_XENTR	EC:6.2.1.16	EC:6.2.1.16
AAC_ACTUT	EC:3.5.1.-	EC:3.5.1.-
AAD10_YEAST	EC:1.1.1.-	EC:1.1.1.-
AAD14_YEAST	EC:1.1.1.91	EC:1.1.1.-
AAD15_YEAST	EC:1.1.1.-	EC:1.1.1.-
AAD16_YEAST	EC:1.1.1.-	EC:1.1.1.-
AAD3_YEAST	EC:1.1.1.91	EC:1.1.1.-
AAD4_YEAST	EC:1.1.1.-	EC:1.1.1.-
AAD6_YEAST	EC:1.1.1.-	EC:1.1.1.-
AADAT_BOVIN	EC:2.6.1.39;EC:2.6.1.7	EC:2.6.1.39;EC:2.6.1.7
AADAT_HUMAN	EC:2.6.1.39;EC:2.6.1.7	EC:2.6.1.39;EC:2.6.1.7
AADAT_MOUSE	EC:2.6.1.39;EC:2.6.1.7	EC:2.6.1.39;EC:2.6.1.7
AADAT_RAT	EC:2.6.1.1	EC:2.6.1.39;EC:2.6.1.7
AADB_ECOLX	EC:2.7.7.46	EC:2.7.7.46
AADB2_KLEPN	EC:2.7.7.46	EC:2.7.7.46
AADK_BACSU	EC:2.7.7.-	EC:2.7.7.-
AAD_PHACH	EC:1.1.1.91	EC:1.1.1.91
AAE11_ARATH	EC:6.2.1.2	EC:6.2.1.2
AAE12_ARATH	EC:6.2.1.12	EC:6.2.1.-
AAE13_ARATH	EC:6.2.1.n3	EC:6.2.1.n3
AAE15_ARATH	EC:6.2.1.12;EC:6.2.1.3	EC:6.2.1.20
AAE16_ARATH	EC:6.2.1.12	EC:6.2.1.-
AAE17_ARATH	EC:6.2.1.-	EC:6.2.1.-
AAE1_ARATH	EC:6.2.1.12	EC:6.2.1.-
AAE20_ARATH	EC:6.2.1.12	EC:6.2.1.25
AAE2_ARATH	EC:6.2.1.12	EC:6.2.1.-
AAE4_ARATH	EC:6.2.1.12	EC:6.2.1.-
AAE5_ARATH	EC:6.2.1.12	EC:6.2.1.-
AAE6_ARATH	EC:6.2.1.12	EC:6.2.1.-
AAE8_ARATH	EC:6.2.1.12	EC:6.2.1.-
AAEP_CYTH3	EC:4.2.1.113	EC:5.1.1.-
AAE_RAUSE	EC:3.1.1.80	EC:3.1.1.80
AAE_RAUVE	EC:3.1.1.80	EC:3.1.1.80
AAGAR_ALTAG	EC:3.2.1.4;EC:3.2.1.89	EC:3.2.1.158
AAGAR_THASX	EC:3.2.1.158	EC:3.2.1.158
AAH1_SOYBN	EC:3.5.3.9	EC:3.5.3.9
AAH2_SOYBN	EC:3.5.3.9	EC:3.5.3.9
AAH_ARATH	EC:3.5.1.87;EC:3.5.3.9	EC:3.5.3.9
AAH_ORYSJ	EC:3.5.3.9	EC:3.5.3.9
AAIP_WHEAT	EC:2.7.11.1	EC:2.7.11.1
AAK1_BOVIN	EC:2.7.11.25;EC:2.7.11.30	EC:2.7.11.1
AAK1_HUMAN	EC:2.7.11.25;EC:2.7.11.30	EC:2.7.11.1
AAK1_MOUSE	EC:2.7.11.25;EC:2.7.11.30	EC:2.7.11.1
AAK1_PIG	EC:2.7.11.25;EC:2.7.11.30	EC:2.7.11.1
AAK1_RAT	EC:2.7.11.25;EC:2.7.11.30	EC:2.7.11.1
AAMHY_RHILO	EC:3.1.1.24	EC:3.5.1.29
AAMS_STRVT	EC:4.2.3.162	EC:4.2.3.162
AAMT1_MAIZE	EC:2.1.1.277	EC:2.1.1.277
AAMT2_MAIZE	EC:2.1.1.277	EC:2.1.1.277
AAMT3_MAIZE	EC:2.1.1.273;EC:2.1.1.274;EC:2.1.1.277	EC:2.1.1.273;EC:2.1.1.274;EC:2.1.1.277
AAMY_BACCI	EC:3.2.1.1	EC:3.2.1.1
AAM_RHOER	EC:3.5.1.4	EC:3.5.1.13;EC:3.5.1.14;EC:3.5.1.4
AAP1_YEAST	EC:3.4.11.2	EC:3.4.11.-
AAPAT_AQUAE	EC:2.6.1.1	EC:2.6.1.1;EC:2.6.1.78
AAPAT_CHLTE	EC:2.6.1.1	EC:2.6.1.1;EC:2.6.1.78
AAPAT_NITEU	EC:2.6.1.1	EC:2.6.1.1;EC:2.6.1.79
AAPAT_RHILP	EC:2.6.1.1	EC:2.6.1.1;EC:2.6.1.79
AAPAT_RHIME	EC:2.6.1.1	EC:2.6.1.1;EC:2.6.1.79
AAPAT_RHOS1	EC:2.6.1.1	EC:2.6.1.1;EC:2.6.1.79
AAPAT_RICBR	EC:2.6.1.1	EC:2.6.1.1;EC:2.6.1.79
AAPAT_RICCN	EC:2.6.1.1	EC:2.6.1.1;EC:2.6.1.79
AAPAT_RICFE	EC:2.6.1.1	EC:2.6.1.1;EC:2.6.1.79
AAPAT_RICPR	EC:2.6.1.1	EC:2.6.1.1;EC:2.6.1.79
AAPAT_RICTY	EC:2.6.1.1	EC:2.6.1.1;EC:2.6.1.79
AAPAT_THEAQ	EC:2.6.1.1	EC:2.6.1.1;EC:2.6.1.78
AAPAT_THET8	EC:2.6.1.1	EC:2.6.1.1;EC:2.6.1.78
AAPC_CENCI	EC:5.1.3.15	EC:5.1.3.15
AAPK1_CAEEL	EC:2.7.11.1	EC:2.7.11.1
AAPK1_HUMAN	EC:2.7.11.27;EC:2.7.11.31	EC:2.7.11.1;EC:2.7.11.26;EC:2.7.11.27;EC:2.7.11.31
AAPK1_MOUSE	EC:2.7.11.27;EC:2.7.11.31	EC:2.7.11.1;EC:2.7.11.26;EC:2.7.11.27;EC:2.7.11.31
AAPK1_PIG	EC:2.7.11.27;EC:2.7.11.31	EC:2.7.11.1;EC:2.7.11.26;EC:2.7.11.27;EC:2.7.11.31
AAPK1_PONAB	EC:2.7.11.27;EC:2.7.11.31	EC:2.7.11.1;EC:2.7.11.26;EC:2.7.11.27;EC:2.7.11.31
AAPK1_RAT	EC:2.7.11.27;EC:2.7.11.31	EC:2.7.11.1;EC:2.7.11.26;EC:2.7.11.27;EC:2.7.11.31
AAPK2_CAEEL	EC:2.7.11.1;EC:2.7.11.27;EC:2.7.11.31	EC:2.7.11.1
AAPK2_HUMAN	EC:2.7.11.27;EC:2.7.11.31	EC:2.7.11.1;EC:2.7.11.27;EC:2.7.11.31
AAPK2_MOUSE	EC:2.7.11.27;EC:2.7.11.31	EC:2.7.11.1;EC:2.7.11.27;EC:2.7.11.31
AAPK2_PIG	EC:2.7.11.27;EC:2.7.11.31	EC:2.7.11.1;EC:2.7.11.27;EC:2.7.11.31
AAPK2_PONAB	EC:2.7.11.27;EC:2.7.11.31	EC:2.7.11.1;EC:2.7.11.27;EC:2.7.11.31
AAPK2_RAT	EC:2.7.11.27;EC:2.7.11.31	EC:2.7.11.1;EC:2.7.11.27;EC:2.7.11.31
AAPT1_ARATH	EC:2.7.8.1	EC:2.7.8.1;EC:2.7.8.2
AAPT2_ARATH	EC:2.7.8.1	EC:2.7.8.1;EC:2.7.8.2
AARA_PROST	EC:3.4.21.105	EC:3.4.21.105
AARE1_ORYSJ	EC:3.4.19.1	EC:3.4.19.1
AARE2_ORYSJ	EC:3.4.19.1	EC:3.4.19.1
AARE_ARATH	EC:3.4.19.1	EC:3.4.19.1
AAR_SYNE7	EC:1.2.1.80	EC:1.2.1.80
AAR_SYNY3	EC:1.2.1.80	EC:1.2.1.80
AASS_ARATH	EC:1.5.1.8;EC:1.5.1.9	EC:1.5.1.8;EC:1.5.1.9
AASS_BOVIN	EC:1.5.1.8;EC:1.5.1.9	EC:1.5.1.8;EC:1.5.1.9
AASS_HUMAN	EC:1.5.1.8;EC:1.5.1.9	EC:1.5.1.8;EC:1.5.1.9
AASS_MOUSE	EC:1.5.1.8;EC:1.5.1.9	EC:1.5.1.8;EC:1.5.1.9
AASS_RAT	EC:1.5.1.8;EC:1.5.1.9	EC:1.5.1.8;EC:1.5.1.9
AAS_CITK8	EC:2.3.1.40;EC:6.2.1.20	EC:2.3.1.40;EC:6.2.1.20
AAS_CROS8	EC:2.3.1.40;EC:6.2.1.20	EC:2.3.1.40;EC:6.2.1.20
AAS_ECOLC	EC:2.3.1.40;EC:6.2.1.20;EC:6.2.1.47	EC:2.3.1.40;EC:6.2.1.20
AAS_ECOL6	EC:2.3.1.40;EC:6.2.1.20;EC:6.2.1.47	EC:2.3.1.40;EC:6.2.1.20
AAS_ECOUT	EC:2.3.1.40;EC:6.2.1.20;EC:6.2.1.47	EC:2.3.1.40;EC:6.2.1.20
AAS_SHISS	EC:2.3.1.40;EC:6.2.1.20;EC:6.2.1.47	EC:2.3.1.40;EC:6.2.1.20
AAS_ECO5E	EC:2.3.1.40;EC:6.2.1.20;EC:6.2.1.47	EC:2.3.1.40;EC:6.2.1.20
AAS_ECO7I	EC:2.3.1.40;EC:6.2.1.20;EC:6.2.1.47	EC:2.3.1.40;EC:6.2.1.20
AAS_ECOLI	EC:2.3.1.40;EC:6.2.1.20;EC:6.2.1.47	EC:2.3.1.40;EC:6.2.1.20
AAS_ECOL5	EC:2.3.1.40;EC:6.2.1.20;EC:6.2.1.47	EC:2.3.1.40;EC:6.2.1.20
AAS_ECOLU	EC:2.3.1.40;EC:6.2.1.20;EC:6.2.1.47	EC:2.3.1.40;EC:6.2.1.20
AAS_ECOSM	EC:2.3.1.40;EC:6.2.1.20;EC:6.2.1.47	EC:2.3.1.40;EC:6.2.1.20
AAS_ENT38	EC:2.3.1.40;EC:6.2.1.20	EC:2.3.1.40;EC:6.2.1.20
AAS_ERWT9	EC:2.3.1.40;EC:6.2.1.20	EC:2.3.1.40;EC:6.2.1.20
AAS_ESCF3	EC:2.3.1.40;EC:6.2.1.20;EC:6.2.1.47	EC:2.3.1.40;EC:6.2.1.20
AAS_KLEP3	EC:2.3.1.40;EC:6.2.1.20	EC:2.3.1.40;EC:6.2.1.20
AAS_KLEP7	EC:2.3.1.40;EC:6.2.1.20	EC:2.3.1.40;EC:6.2.1.20
AAS_PECAS	EC:2.3.1.40;EC:6.2.1.20	EC:2.3.1.40;EC:6.2.1.20
AAS_PECCP	EC:2.3.1.40;EC:6.2.1.20	EC:2.3.1.40;EC:6.2.1.20
AAS_PHOLL	EC:2.3.1.40;EC:6.2.1.20	EC:2.3.1.40;EC:6.2.1.20
AAS_SALA4	EC:2.3.1.40;EC:6.2.1.20	EC:2.3.1.40;EC:6.2.1.20
AAS_SALPC	EC:2.3.1.40;EC:6.2.1.20	EC:2.3.1.40;EC:6.2.1.20
AAS_SALDC	EC:2.3.1.40;EC:6.2.1.20	EC:2.3.1.40;EC:6.2.1.20
AAS_SALHS	EC:2.3.1.40;EC:6.2.1.20	EC:2.3.1.40;EC:6.2.1.20
AAS_SALG2	EC:2.3.1.40;EC:6.2.1.20	EC:2.3.1.40;EC:6.2.1.20
AAS_SALNS	EC:2.3.1.40;EC:6.2.1.20;EC:6.2.1.47	EC:2.3.1.40;EC:6.2.1.20
AAS_SALPK	EC:2.3.1.40;EC:6.2.1.20	EC:2.3.1.40;EC:6.2.1.20
AAS_SALPB	EC:2.3.1.40;EC:6.2.1.20;EC:6.2.1.47	EC:2.3.1.40;EC:6.2.1.20
AAS_SALSV	EC:2.3.1.40;EC:6.2.1.20	EC:2.3.1.40;EC:6.2.1.20
AAS_SALTI	EC:2.3.1.40;EC:6.2.1.20;EC:6.2.1.47	EC:2.3.1.40;EC:6.2.1.20
AAS_SALTY	EC:2.3.1.40;EC:6.2.1.20	EC:2.3.1.40;EC:6.2.1.20
AAS_SHIB3	EC:2.3.1.40;EC:6.2.1.20;EC:6.2.1.47	EC:2.3.1.40;EC:6.2.1.20
AAS_SHIFL	EC:2.3.1.40;EC:6.2.1.20;EC:6.2.1.47	EC:2.3.1.40;EC:6.2.1.20
AAS_YERE8	EC:2.3.1.40;EC:6.2.1.20	EC:2.3.1.40;EC:6.2.1.20
AAS_YERPY	EC:2.3.1.40;EC:6.2.1.20	EC:2.3.1.40;EC:6.2.1.20
AAS_YERPE	EC:2.3.1.40;EC:6.2.1.20	EC:2.3.1.40;EC:6.2.1.20
AAS_YERPP	EC:2.3.1.40;EC:6.2.1.20	EC:2.3.1.40;EC:6.2.1.20
AAT1_ARATH	EC:2.6.1.1	EC:2.6.1.1
AAT1_BACSU	EC:2.6.1.1	EC:2.6.1.1
AAT1_MEDSA	EC:2.6.1.1	EC:2.6.1.1
AAT1_PSEMZ	EC:2.6.1.1	EC:2.6.1.1
AAT2_ARATH	EC:2.6.1.1	EC:2.6.1.1
AAT2_PSEMZ	EC:2.6.1.1	EC:2.6.1.1
AAT3_ARATH	EC:2.6.1.1	EC:2.6.1.1
AAT3_BACSU	EC:2.6.1.1	EC:2.6.1.1
AAT4_ARATH	EC:2.6.1.1	EC:2.6.1.1
AAT5_ARATH	EC:2.6.1.1	EC:2.6.1.1
AATC2_BOVIN	EC:2.6.1.1	EC:2.6.1.1
AATC2_HUMAN	EC:2.6.1.1	EC:2.6.1.1
AATC2_MOUSE	EC:2.6.1.1	EC:2.6.1.1
AATC_BOVIN	EC:2.6.1.1	EC:2.6.1.1;EC:2.6.1.3
AATC_CAEEL	EC:2.6.1.1	EC:2.6.1.1
AATC_CHICK	EC:2.6.1.1	EC:2.6.1.1;EC:2.6.1.3
AATC_DAUCA	EC:2.6.1.1	EC:2.6.1.1
AATC_DICDI	EC:2.6.1.1	EC:2.6.1.1
AATC_HORSE	EC:2.6.1.1	EC:2.6.1.1;EC:2.6.1.3
AATC_HUMAN	EC:2.6.1.1	EC:2.6.1.1;EC:2.6.1.3
AATC_MACFA	EC:2.6.1.1	EC:2.6.1.1;EC:2.6.1.3
AATC_MOUSE	EC:2.6.1.1	EC:2.6.1.1;EC:2.6.1.3
AATC_ORYSJ	EC:2.6.1.1	EC:2.6.1.1
AATC_PANTR	EC:2.6.1.1	EC:2.6.1.1;EC:2.6.1.3
AATC_PIG	EC:2.6.1.1	EC:2.6.1.1;EC:2.6.1.3
AATC_PONAB	EC:2.6.1.1	EC:2.6.1.1;EC:2.6.1.3
AATC_RABIT	EC:2.6.1.1;EC:2.6.1.3	EC:2.6.1.1;EC:2.6.1.3
AATC_RAT	EC:2.6.1.1	EC:2.6.1.1;EC:2.6.1.3
AATC_RHIME	EC:2.6.1.83	EC:2.6.1.-
AATC_SCHPO	EC:2.6.1.1	EC:2.6.1.1
AATC_YEAST	EC:2.6.1.1	EC:2.6.1.1
AATM_BOVIN	EC:2.6.1.1	EC:2.6.1.1
AATM_CATRO	EC:2.6.1.1	EC:2.6.1.1
AATM_CHICK	EC:2.6.1.1	EC:2.6.1.1;EC:2.6.1.7
AATM_DICDI	EC:2.6.1.1	EC:2.6.1.1;EC:2.6.1.7
AATM_HORSE	EC:2.6.1.1	EC:2.6.1.1;EC:2.6.1.7
AATM_HUMAN	EC:2.6.1.1	EC:2.6.1.1;EC:2.6.1.7
AATM_LUPAN	EC:2.6.1.1	EC:2.6.1.1
AATM_MACFA	EC:2.6.1.1	EC:2.6.1.1;EC:2.6.1.7
AATM_MOUSE	EC:2.6.1.1	EC:2.6.1.1;EC:2.6.1.7
AATM_PIG	EC:2.6.1.1	EC:2.6.1.1;EC:2.6.1.7
AATM_PONAB	EC:2.6.1.1	EC:2.6.1.1;EC:2.6.1.7
AATM_RABIT	EC:2.6.1.1	EC:2.6.1.1;EC:2.6.1.7
AATM_RAT	EC:2.6.1.1	EC:2.6.1.1;EC:2.6.1.7
AATM_SCHPO	EC:2.6.1.1	EC:2.6.1.1
AATM_XENTR	EC:2.6.1.1	EC:2.6.1.1;EC:2.6.1.7
AATM_YEAST	EC:2.6.1.1	EC:2.6.1.1
AATNT_AQUAE	EC:2.7.7.-	EC:2.7.7.-
AATNT_BACHD	EC:2.7.7.72	EC:2.7.7.-
AATNT_DEIRA	EC:2.7.7.72	EC:2.7.7.-
AATNT_GEOSL	EC:2.7.7.-	EC:2.7.7.-
AATNT_SYNY3	EC:2.7.7.-	EC:2.7.7.-
AATP1_ARATH	EC:3.6.1.3	EC:3.6.1.3
AATP2_ARATH	EC:3.6.1.3	EC:3.6.1.3
AATP3_ARATH	EC:3.6.1.3	EC:3.6.1.3
AATP4_ARATH	EC:3.6.1.3	EC:3.6.1.3
AATP5_ARATH	EC:3.6.1.3	EC:3.6.1.3
AATP6_ARATH	EC:3.6.1.3	EC:3.6.1.3
AATP7_ARATH	EC:3.6.1.3	EC:3.6.1.3
AATP8_ARATH	EC:3.6.1.3	EC:3.6.1.3
AATP9_ARATH	EC:3.6.1.3	EC:3.6.1.3
AATPA_ARATH	EC:3.6.1.3	EC:3.6.1.3
AATPB_ARATH	EC:3.6.1.3	EC:3.6.1.3
AATPC_ARATH	EC:3.6.1.3	EC:3.6.1.3
AATPD_ARATH	EC:3.6.1.3	EC:3.6.1.3
AATPE_ARATH	EC:3.6.1.3	EC:3.6.1.3
AATPF_ARATH	EC:3.6.1.3	EC:3.6.1.3
AATPG_ARATH	EC:3.6.1.3	EC:3.6.1.3
AATPH_ARATH	EC:3.6.1.3	EC:3.6.1.3
AATPI_ARATH	EC:3.6.1.3	EC:3.6.1.3
AATPJ_ARATH	EC:3.6.1.3	EC:3.6.1.3
AATPK_ARATH	EC:3.6.1.3	EC:3.6.1.3
AATR1_DICDI	EC:2.6.1.57	EC:2.6.1.57
AATR1_SCHPO	EC:2.6.1.57	EC:2.6.1.57
AATR2_DICDI	EC:2.6.1.57	EC:2.6.1.57
AATR2_SCHPO	EC:2.6.1.1	EC:2.6.1.57
AATR3_SCHPO	EC:2.6.1.57	EC:2.6.1.57
AAT_BACY2	EC:2.6.1.1	EC:2.6.1.1
AAT_DICP7	EC:2.6.1.1	EC:2.6.1.1
AAT_ECOLI	EC:2.6.1.1;EC:2.6.1.57	EC:2.6.1.1
AAT_GEOSE	EC:2.6.1.1	EC:2.6.1.1
AAT_HAEIN	EC:2.6.1.1;EC:2.6.1.57	EC:2.6.1.1
AAT_METEX	EC:2.8.1.10	EC:2.6.1.1
AAT_METJA	EC:2.6.1.1	EC:2.6.1.1
AAT_MYCTU	EC:2.6.1.1;EC:2.6.1.2	EC:2.6.1.1
AAT_PSEAE	EC:2.6.1.57	EC:2.6.1.1
AAT_PYRAB	EC:2.6.1.1	EC:2.6.1.1
AAT_PYRHO	EC:2.6.1.1	EC:2.6.1.1
AAT_RHIME	EC:2.6.1.1	EC:2.6.1.1;EC:2.6.1.39
AAT_RHIML	EC:2.6.1.1	EC:2.6.1.1
AAT_SACS2	EC:2.6.1.1	EC:2.6.1.1
AAT_SALTI	EC:2.6.1.1;EC:2.6.1.57	EC:2.6.1.1
AAT_SALTY	EC:2.6.1.1;EC:2.6.1.57	EC:2.6.1.1
AAT_STRAW	EC:2.6.1.1	EC:2.6.1.1
AAT_STRGR	EC:2.6.1.1	EC:2.6.1.1
AAT_STRVG	EC:2.6.1.1	EC:2.6.1.1
AAT_SULAC	EC:2.6.1.1	EC:2.6.1.1
AAT_SULTO	EC:2.6.1.1	EC:2.6.1.1
AAT_SYNY3	EC:2.6.1.1	EC:2.6.1.1
AAT_THEKO	EC:2.6.1.1	EC:2.6.1.1
AAT_THEMA	EC:2.6.1.1	EC:2.6.1.1
AAUA_ALCFA	EC:1.4.9.1;EC:1.4.9.2	EC:1.4.9.2
AAUB_ALCFA	EC:1.4.9.2	EC:1.4.9.2
AAXB_CHLAB	EC:4.1.1.19	EC:4.1.1.19
AAXB_CHLCV	EC:4.1.1.19	EC:4.1.1.19
AAXB_CHLFF	EC:4.1.1.19	EC:4.1.1.19
AAXB_CHLMU	EC:4.1.1.19	EC:4.1.1.19
AAXB_CHLPN	EC:4.1.1.19	EC:4.1.1.19
AAXB_CHLTB	EC:4.1.1.19	EC:4.1.1.19
AAXB_CHLTA	EC:4.1.1.19	EC:4.1.1.19
AAXB_CHLTR	EC:4.1.1.19	EC:4.1.1.19
AB10C_ARATH	EC:3.6.1.3	EC:7.6.2.2
AB11C_ARATH	EC:7.6.2.2	EC:7.6.2.2
AB12B_HUMAN	EC:3.1.1.23	EC:3.-.-.-
AB12C_ARATH	EC:3.6.1.3;EC:3.6.3.25;EC:3.6.3.33;EC:3.6.3.43	EC:7.6.2.2
AB13C_ARATH	EC:7.6.2.2	EC:7.6.2.2
AB13C_ORYSJ	EC:3.6.3.-	EC:3.6.3.-
AB140_YEAST	EC:2.1.1.268	EC:2.1.1.268
AB14C_ARATH	EC:7.6.2.2	EC:7.6.2.2
AB15C_ARATH	EC:2.7.1.21;EC:3.6.1.3	EC:7.6.2.2
AB17A_BOVIN	EC:3.1.1.23	EC:3.1.2.22
AB17A_HUMAN	EC:3.1.1.23	EC:3.1.2.22
AB17A_MOUSE	EC:3.1.1.23;EC:5.4.99.12	EC:3.1.2.22
AB17A_RAT	EC:2.3.1.5;EC:3.1.1.23;EC:5.4.99.12	EC:3.1.2.22
AB17B_CHICK	EC:3.1.2.22	EC:3.1.2.22
AB17B_HUMAN	EC:2.7.7.7	EC:3.1.2.22
AB17B_RAT	EC:2.7.7.7	EC:3.1.2.22
AB17B_XENLA	EC:2.7.7.7	EC:3.1.2.22
AB17B_XENTR	EC:3.1.2.22	EC:3.1.2.22
AB17C_BOVIN	EC:3.1.1.23	EC:3.1.2.22
AB17C_CHICK	EC:5.4.99.12	EC:3.1.2.22
AB17C_DANRE	EC:3.1.2.22	EC:3.1.2.22
AB17C_HUMAN	EC:3.1.1.23	EC:3.1.2.22
AB17C_RAT	EC:3.1.1.23	EC:3.1.2.22
AB17C_XENLA	EC:3.1.1.23	EC:3.1.2.22
AB17C_XENTR	EC:3.1.2.22	EC:3.1.2.22
AB1C_ARATH	EC:3.6.1.3;EC:7.4.2.5	EC:7.6.2.2
AB1D_ARATH	EC:7.6.2.4	EC:7.6.2.4
AB1I_ARATH	EC:7.6.2.5	EC:7.6.2.5
AB1K1_ARATH	EC:2.7.-.-;EC:2.7.11.1	EC:2.7.-.-;EC:2.7.11.1
AB1K3_ARATH	EC:2.7.-.-;EC:2.7.11.1	EC:2.7.-.-;EC:2.7.11.1
AB1K7_ARATH	EC:2.7.11.1	EC:2.7.11.1
AB1K8_ARATH	EC:6.1.1.14	EC:2.7.11.1
AB2C_ARATH	EC:3.6.3.33	EC:7.6.2.2
AB2D_ARATH	EC:3.6.1.3	EC:3.6.3.-
AB3C_ARATH	EC:2.7.1.21;EC:3.6.1.15;EC:3.6.1.3	EC:7.6.2.2
AB4C_ARATH	EC:3.6.1.3;EC:3.6.3.17	EC:7.6.2.2
AB4C_MAIZE	EC:7.5.2.6	EC:3.6.3.-
AB5C_ARATH	EC:3.6.1.3	EC:7.6.2.2
AB6C_ARATH	EC:3.6.1.3	EC:7.6.2.2
AB7C_ARATH	EC:3.6.1.3	EC:7.6.2.2
AB8C_ARATH	EC:7.6.2.2	EC:7.6.2.2
AB9C_ARATH	EC:2.7.1.21;EC:3.6.1.3;EC:3.6.3.33	EC:7.6.2.2
ABA1_BOTFU	EC:1.-.-.-	EC:1.-.-.-
ABA1_MAGOY	EC:1.-.-.-	EC:1.-.-.-
ABA2_ARATH	EC:1.1.1.288	EC:1.1.1.288
ABA2_BOTFU	EC:1.-.-.-	EC:1.-.-.-
ABA2_CAPAN	EC:1.14.15.21	EC:1.14.15.21
ABA2_MAGO7	EC:1.-.-.-	EC:1.-.-.-
ABA2_MAGOY	EC:1.-.-.-	EC:1.-.-.-
ABA2_NICPL	EC:1.14.15.21	EC:1.14.15.21
ABA2_PRUAR	EC:1.14.15.21	EC:1.14.15.21
ABA2_SOLLC	EC:1.14.15.21	EC:1.14.15.21
ABA2_SPIOL	EC:1.14.15.21	EC:1.14.15.21
ABA3_BOTFB	EC:4.2.3.-	EC:4.2.3.-
ABA3_BOTFU	EC:4.2.3.-	EC:4.2.3.-
ABA3_MAGOY	EC:4.2.3.-	EC:4.2.3.-
ABA4_BOTFB	EC:1.1.1.47	EC:1.1.1.-
ABA4_BOTFU	EC:1.1.1.47	EC:1.1.1.-
ABA4_MAGOY	EC:1.1.1.-	EC:1.1.1.-
ABAH1_ARATH	EC:1.14.14.1	EC:1.14.14.137
ABAH1_ORYSJ	EC:1.14.14.137	EC:1.14.14.137
ABAH1_SOLLC	EC:1.14.14.137	EC:1.14.14.137
ABAH2_ARATH	EC:1.14.14.1	EC:1.14.14.137
ABAH2_ORYSI	EC:1.14.14.137	EC:1.14.14.137
ABAH2_ORYSJ	EC:1.14.14.1	EC:1.14.14.137
ABAH2_SOLLC	EC:1.14.14.1	EC:1.14.14.137
ABAH3_ARATH	EC:1.14.14.1	EC:1.14.14.137
ABAH3_ORYSI	EC:1.14.14.137	EC:1.14.14.137
ABAH3_ORYSJ	EC:1.14.14.137	EC:1.14.14.137
ABAH4_ARATH	EC:1.14.14.137	EC:1.14.14.137
ABAI_ACIBA	EC:2.3.1.184	EC:2.3.1.184
ABAMS_PEA	EC:5.4.99.39;EC:5.4.99.40	EC:5.4.99.39;EC:5.4.99.40
ABC1_ARATH	EC:6.1.1.14	EC:2.7.-.-
ABC1_MYCTU	EC:3.6.3.-	EC:3.6.3.-
ABC2_SCHPO	EC:3.6.3.-	EC:3.6.3.-
ABC3A_HUMAN	EC:3.5.4.38	EC:3.5.4.38
ABC3B_HUMAN	EC:3.5.4.38	EC:3.5.4.38
ABC3C_GORGO	EC:1.8.3.2	EC:3.5.4.38
ABC3C_HUMAN	EC:1.8.3.2	EC:3.5.4.38
ABC3D_HUMAN	EC:3.5.4.38	EC:3.5.4.38
ABC3F_HUMAN	EC:3.5.4.38	EC:3.5.4.38
ABC3G_CHLAE	EC:1.8.3.2;EC:3.5.4.36	EC:3.5.4.-
ABC3G_ERYPA	EC:1.8.3.2;EC:3.5.4.36	EC:3.5.4.-
ABC3G_GORGO	EC:1.8.3.2;EC:3.5.4.36	EC:3.5.4.-
ABC3G_HUMAN	EC:3.5.4.36	EC:3.5.4.-
ABC3G_LAGLA	EC:1.8.3.2	EC:3.5.4.-
ABC3G_MACFA	EC:1.8.3.2	EC:3.5.4.-
ABC3G_MACMU	EC:1.8.3.2	EC:3.5.4.-
ABC3G_MACNG	EC:1.8.3.2	EC:3.5.4.-
ABC3G_PANPA	EC:3.5.4.36	EC:3.5.4.-
ABC3G_PANTR	EC:1.8.3.2;EC:3.5.4.36	EC:3.5.4.-
ABC3G_PAPAN	EC:1.8.3.2;EC:3.5.4.36	EC:3.5.4.-
ABC3G_PONPY	EC:1.8.3.2;EC:3.5.4.36	EC:3.5.4.-
ABC3G_SAGLB	EC:3.5.4.-	EC:3.5.4.-
ABC3H_HUMAN	EC:3.5.4.38	EC:3.5.4.38
ABC3H_MACMU	EC:1.8.3.2	EC:3.5.4.38
ABC3H_PONPY	EC:3.5.4.38	EC:3.5.4.38
ABC4_SCHPO	EC:7.6.2.2	EC:7.6.2.2
ABCA1_HUMAN	EC:7.6.2.1	EC:7.6.2.1
ABCA1_MOUSE	EC:7.6.2.1	EC:7.6.2.1
ABCA4_HUMAN	EC:7.6.2.1	EC:7.6.2.1
ABCA4_MOUSE	EC:7.6.2.1	EC:7.6.2.1
ABCA7_HUMAN	EC:7.6.2.1	EC:7.6.2.1
ABCBB_HUMAN	EC:7.6.2.-	EC:7.6.2.-
ABCBB_MOUSE	EC:2.3.1.257;EC:6.3.5.11	EC:7.6.2.-
ABCBB_RABIT	EC:7.6.2.-	EC:7.6.2.-
ABCBB_RAT	EC:7.6.2.-	EC:7.6.2.-
ABCD1_DANRE	EC:3.6.1.3	EC:7.6.2.4
ABCD1_HUMAN	EC:7.6.2.4	EC:7.6.2.4
ABCD1_MOUSE	EC:3.6.1.3	EC:7.6.2.4
ABCD1_RAT	EC:3.6.1.3	EC:7.6.2.4
ABCD_DROME	EC:3.6.1.3	EC:7.6.2.4
ABCG1_HUMAN	EC:3.6.1.3;EC:3.6.3.28	EC:7.6.2.-
ABCG1_MOUSE	EC:3.6.1.3;EC:3.6.3.28	EC:7.6.2.-
ABCG2_BOVIN	EC:7.6.2.2	EC:7.6.2.2
ABCG2_HUMAN	EC:7.6.2.2	EC:7.6.2.2
ABCG2_MACMU	EC:7.6.2.2	EC:7.6.2.2
ABCG2_MOUSE	EC:7.6.2.2	EC:7.6.2.2
ABCG2_PIG	EC:7.6.2.2	EC:7.6.2.2
ABCG2_RAT	EC:7.6.2.2	EC:7.6.2.2
ABCG5_HUMAN	EC:3.6.1.3	EC:7.6.2.-
ABCG5_MOUSE	EC:3.6.1.3	EC:7.6.2.-
ABCG5_RAT	EC:3.6.1.3	EC:7.6.2.-
ABCG8_HUMAN	EC:7.6.2.-	EC:7.6.2.-
ABCG8_MOUSE	EC:7.6.2.-	EC:7.6.2.-
ABCG8_RAT	EC:7.6.2.-	EC:7.6.2.-
ABD12_BOVIN	EC:3.1.1.23	EC:3.1.-.-;EC:3.1.1.23
ABD12_CHICK	EC:3.1.1.23	EC:3.1.-.-;EC:3.1.1.23
ABD12_DANRE	EC:3.1.1.23	EC:3.1.-.-;EC:3.1.1.23
ABD12_HUMAN	EC:3.1.1.23	EC:3.1.-.-;EC:3.1.1.23
ABD12_MACFA	EC:3.1.1.23	EC:3.1.-.-;EC:3.1.1.23
ABD12_MOUSE	EC:3.1.1.23	EC:3.1.-.-;EC:3.1.1.-;EC:3.1.1.23
ABD12_RAT	EC:3.1.1.23	EC:3.1.-.-;EC:3.1.1.23
ABD12_XENTR	EC:3.1.1.23	EC:3.1.-.-;EC:3.1.1.23
ABDH3_CAEEL	EC:3.1.1.-	EC:3.1.1.-
ABDH_CITK8	EC:1.2.1.19	EC:1.2.1.19
ABDH_ECOSE	EC:1.2.1.19	EC:1.2.1.19
ABDH_ECO27	EC:1.2.1.19	EC:1.2.1.19
ABDH_ECOUT	EC:1.2.1.19	EC:1.2.1.19
ABDH_ECO55	EC:1.2.1.19	EC:1.2.1.19
ABDH_ECO5E	EC:1.2.1.19	EC:1.2.1.19
ABDH_ECOLI	EC:1.2.1.19	EC:1.2.1.19
ABDH_ECOLC	EC:1.2.1.19	EC:1.2.1.19
ABDH_ECOLU	EC:1.2.1.19	EC:1.2.1.19
ABDH_ECOSM	EC:1.2.1.19	EC:1.2.1.19
ABDH_ENT38	EC:1.2.1.19	EC:1.2.1.19
ABDH_ESCF3	EC:1.2.1.19	EC:1.2.1.19
ABDH_PECAS	EC:1.2.1.19	EC:1.2.1.19
ABDH_PECCP	EC:1.2.1.19	EC:1.2.1.19
ABDH_SALAR	EC:1.2.1.19	EC:1.2.1.19
ABDH_SALCH	EC:1.2.1.19	EC:1.2.1.19
ABDH_SALPA	EC:1.2.1.19	EC:1.2.1.19
ABDH_SALPB	EC:1.2.1.19	EC:1.2.1.19
ABDH_SALPC	EC:1.2.1.19	EC:1.2.1.19
ABDH_SALTI	EC:1.2.1.19	EC:1.2.1.19
ABDH_SALTY	EC:1.2.1.19	EC:1.2.1.19
ABDH_SERP5	EC:1.2.1.19	EC:1.2.1.19
ABDH_SHIDS	EC:1.2.1.19	EC:1.2.1.19
ABDH_SHIF8	EC:1.2.1.19	EC:1.2.1.19
ABDH_SHIFL	EC:1.2.1.19	EC:1.2.1.19
ABDH_SHISS	EC:1.2.1.19	EC:1.2.1.19
ABEC1_HUMAN	EC:3.5.4.36	EC:3.5.4.36
ABEC1_MESAU	EC:3.5.4.36	EC:3.5.4.36
ABEC1_MONDO	EC:3.5.4.36	EC:3.5.4.36
ABEC1_MOUSE	EC:3.5.4.36	EC:3.5.4.36
ABEC1_PONPY	EC:3.5.4.36	EC:3.5.4.36
ABEC1_RABIT	EC:3.5.4.36	EC:3.5.4.36
ABEC1_RAT	EC:1.8.3.2;EC:3.5.4.36	EC:3.5.4.36
ABEC2_BOVIN	EC:3.5.4.36	EC:3.5.4.36
ABEC2_HUMAN	EC:3.5.4.36	EC:3.5.4.36
ABEC2_MOUSE	EC:3.5.4.36	EC:3.5.4.36
ABEC2_PONPY	EC:3.5.4.36	EC:3.5.4.36
ABEC3_CRILO	EC:3.5.4.38	EC:3.5.4.38
ABEC3_MOUSE	EC:3.5.4.38	EC:3.5.4.38
ABEC3_RAT	EC:2.7.1.158	EC:3.5.4.38
ABEC4_HUMAN	EC:3.5.4.-	EC:3.5.4.-
ABEC4_MACFA	EC:3.5.4.-	EC:3.5.4.-
ABEC4_MOUSE	EC:3.5.4.-	EC:3.5.4.-
ABEC4_RAT	EC:3.5.4.-	EC:3.5.4.-
ABF1_HYPJE	EC:3.2.1.55	EC:3.2.1.55
ABFA_ASPAW	EC:3.2.1.55	EC:3.2.1.55
ABFA_ASPFN	EC:3.2.1.55	EC:3.2.1.55
ABFA_ASPKW	EC:3.2.1.55	EC:3.2.1.55
ABFA_ASPNC	EC:3.2.1.55	EC:3.2.1.55
ABFA_ASPNG	EC:3.2.1.55	EC:3.2.1.55
ABFA_ASPOR	EC:3.2.1.55	EC:3.2.1.55
ABFA_ASPTN	EC:3.2.1.55	EC:3.2.1.55
ABFA_EMENI	EC:3.2.1.55	EC:3.2.1.55
ABFA_PENCN	EC:3.2.1.55	EC:3.2.1.55
ABFB_ASPAW	EC:3.2.1.55	EC:3.2.1.55
ABFB_ASPCL	EC:3.2.1.55	EC:3.2.1.55
ABFB_ASPFN	EC:3.2.1.55	EC:3.2.1.55
ABFB_ASPFU	EC:3.2.1.55	EC:3.2.1.55
ABFB_ASPKW	EC:3.2.1.55	EC:3.2.1.55
ABFB_ASPNC	EC:3.2.1.55	EC:3.2.1.55
ABFB_ASPNG	EC:3.2.1.55	EC:3.2.1.55
ABFB_ASPOR	EC:3.2.1.55	EC:3.2.1.55
ABFB_ASPTN	EC:3.2.1.55	EC:3.2.1.55
ABFB_EMENI	EC:3.2.1.55	EC:3.2.1.55
ABFB_MAGO7	EC:3.2.1.55	EC:3.2.1.55
ABFB_PENCN	EC:3.2.1.55	EC:3.2.1.55
ABFC_ASPCL	EC:3.2.1.55	EC:3.2.1.55
ABFC_ASPFU	EC:3.2.1.55	EC:3.2.1.55
ABFC_ASPFN	EC:3.2.1.55	EC:3.2.1.55
ABFC_ASPNC	EC:3.2.1.55	EC:3.2.1.55
ABFC_ASPTN	EC:3.2.1.55	EC:3.2.1.55
ABFC_EMENI	EC:3.2.1.55	EC:3.2.1.55
ABGA_CLOLO	EC:3.2.1.86	EC:3.2.1.86
ABGA_ECOLI	EC:3.5.1.-	EC:3.5.1.-
ABGA_HAEIN	EC:3.5.1.-	EC:3.5.1.-
ABGB_ECOLI	EC:4.1.1.86	EC:3.5.1.-
ABH15_HUMAN	EC:2.4.1.289	EC:3.1.1.-
ABH15_MOUSE	EC:3.1.1.-	EC:3.1.1.-
ABH2A_DANRE	EC:3.1.1.1;EC:3.1.1.23	EC:3.1.1.23;EC:3.1.1.6;EC:3.1.1.79
ABH2B_DANRE	EC:3.1.1.23;EC:3.1.1.6;EC:3.1.1.79	EC:3.1.1.23;EC:3.1.1.6;EC:3.1.1.79
ABH6A_XENLA	EC:3.1.1.23	EC:3.1.1.23
ABH6B_XENLA	EC:3.1.1.23	EC:3.1.1.23
ABHD1_BOVIN	EC:3.1.1.-	EC:3.1.1.-
ABHD1_HUMAN	EC:3.1.1.-	EC:3.1.1.-
ABHD1_MOUSE	EC:3.1.1.-	EC:3.1.1.-
ABHD1_RAT	EC:3.1.1.-	EC:3.1.1.-
ABHD2_BOVIN	EC:3.1.1.23;EC:3.1.1.6;EC:3.1.1.79	EC:3.1.1.23;EC:3.1.1.6;EC:3.1.1.79
ABHD2_DROME	EC:3.1.1.-	EC:3.1.1.-
ABHD2_HUMAN	EC:3.1.1.23;EC:3.1.1.6;EC:3.1.1.79	EC:3.1.1.23;EC:3.1.1.6;EC:3.1.1.79
ABHD2_MACFA	EC:3.1.1.23;EC:3.1.1.6;EC:3.1.1.79	EC:3.1.1.23;EC:3.1.1.6;EC:3.1.1.79
ABHD2_MOUSE	EC:3.1.1.23;EC:3.1.1.6;EC:3.1.1.79	EC:3.1.1.23;EC:3.1.1.6;EC:3.1.1.79
ABHD3_BOVIN	EC:3.1.1.32;EC:3.1.1.4	EC:3.1.1.32;EC:3.1.1.4
ABHD3_HUMAN	EC:3.1.1.32;EC:3.1.1.4	EC:3.1.1.32;EC:3.1.1.4
ABHD3_MOUSE	EC:3.1.1.32;EC:3.1.1.4	EC:3.1.1.32;EC:3.1.1.4
ABHD4_BOVIN	EC:3.-.-.-;EC:3.1.1.-	EC:3.-.-.-;EC:3.1.1.-
ABHD4_HUMAN	EC:3.1.1.-	EC:3.1.1.-
ABHD4_MOUSE	EC:3.1.1.-	EC:3.1.1.-
ABHD5_HUMAN	EC:2.3.1.51	EC:2.3.1.51
ABHD5_MOUSE	EC:2.3.1.51	EC:2.3.1.51
ABHD5_PIG	EC:2.3.1.51	EC:2.3.1.51
ABHD5_PONAB	EC:2.3.1.51	EC:2.3.1.51
ABHD5_RAT	EC:2.3.1.51	EC:2.3.1.51
ABHD6_BOVIN	EC:3.1.1.23	EC:3.1.1.23
ABHD6_HUMAN	EC:3.1.1.23	EC:3.1.1.23
ABHD6_MOUSE	EC:3.1.1.23	EC:3.1.1.23
ABHD6_RAT	EC:3.1.1.23	EC:3.1.1.23
ABHD8_BOVIN	EC:3.-.-.-	EC:3.-.-.-
ABHD8_HUMAN	EC:3.-.-.-	EC:3.-.-.-
ABHD8_MACFA	EC:3.-.-.-	EC:3.-.-.-
ABHD8_MOUSE	EC:3.-.-.-	EC:3.-.-.-
ABHD8_XENLA	EC:3.-.-.-	EC:3.-.-.-
ABHDA_BOVIN	EC:3.1.1.93	EC:3.1.1.93
ABHDA_HUMAN	EC:3.1.1.93	EC:3.1.1.93
ABHDA_MOUSE	EC:3.1.1.93	EC:3.1.1.93
ABHDA_PONAB	EC:3.1.1.93	EC:3.1.1.93
ABHDA_RAT	EC:3.1.1.93	EC:3.1.1.93
ABHDB_BOVIN	EC:3.7.1.17	EC:3.-.-.-
ABHDB_DANRE	EC:3.-.-.-	EC:3.-.-.-
ABHDB_HUMAN	EC:3.-.-.-	EC:3.-.-.-
ABHDB_MOUSE	EC:3.-.-.-	EC:3.-.-.-
ABHDB_XENLA	EC:3.7.1.17	EC:3.-.-.-
ABHDB_XENTR	EC:3.7.1.17	EC:3.-.-.-
ABHDD_CHICK	EC:3.-.-.-	EC:3.-.-.-
ABHDD_DANRE	EC:3.1.1.23	EC:3.-.-.-
ABHDD_HUMAN	EC:3.1.1.23	EC:3.-.-.-
ABHDD_MOUSE	EC:3.-.-.-	EC:3.-.-.-
ABHDD_XENLA	EC:3.1.1.23	EC:3.-.-.-
ABHD_DICDI	EC:2.3.1.31	EC:3.1.1.-
ABHEA_DANRE	EC:3.-.-.-	EC:3.-.-.-
ABHEA_HUMAN	EC:3.-.-.-	EC:3.-.-.-
ABHEA_MOUSE	EC:3.-.-.-	EC:3.-.-.-
ABHEA_RAT	EC:3.-.-.-	EC:3.-.-.-
ABHEB_BOVIN	EC:3.-.-.-	EC:3.-.-.-
ABHEB_HUMAN	EC:3.-.-.-	EC:3.-.-.-
ABHEB_MOUSE	EC:3.-.-.-	EC:3.-.-.-
ABHEB_PONAB	EC:3.-.-.-	EC:3.-.-.-
ABHEB_RAT	EC:3.-.-.-	EC:3.-.-.-
ABHGA_BOVIN	EC:3.1.1.23	EC:3.1.-.-;EC:3.1.1.23
ABHGA_HUMAN	EC:3.1.1.23	EC:3.1.-.-;EC:3.1.1.23
ABHGA_MACFA	EC:3.1.1.23	EC:3.1.-.-;EC:3.1.1.23
ABHGA_MOUSE	EC:3.1.1.23	EC:3.1.-.-;EC:3.1.1.23
ABHGA_PONAB	EC:3.1.1.23	EC:3.1.-.-;EC:3.1.1.23
ABHGA_RAT	EC:3.1.1.23	EC:3.1.-.-;EC:3.1.1.23
ABHGB_HUMAN	EC:3.-.-.-	EC:3.-.-.-
ABHGB_MOUSE	EC:3.1.1.23	EC:3.-.-.-
ABHGB_RAT	EC:3.1.1.23	EC:3.-.-.-
ABIQ_LACLL	EC:3.1.-.-	EC:3.1.-.-
ABKA_DICDI	EC:2.7.11.-	EC:2.7.11.-
ABKB_DICDI	EC:2.7.11.-	EC:2.7.11.-
ABKC_DICDI	EC:2.7.11.-	EC:2.7.11.-
ABKD_DICDI	EC:2.7.11.-	EC:2.7.11.-
ABL1_CAEEL	EC:2.7.10.2	EC:2.7.10.2
ABL1_HUMAN	EC:2.7.10.2	EC:2.7.10.2
ABL1_LEPMJ	EC:1.-.-.-	EC:1.-.-.-
ABL1_MOUSE	EC:2.7.10.2	EC:2.7.10.2
ABL2_HUMAN	EC:2.7.10.2	EC:2.7.10.2
ABL2_LEPMJ	EC:1.14.14.1	EC:1.-.-.-
ABL2_MOUSE	EC:2.7.10.2	EC:2.7.10.2
ABL3_LEPMJ	EC:4.2.3.-	EC:4.2.3.-
ABL5_LEPMJ	EC:1.8.3.2	EC:1.-.-.-
ABL6_LEPMJ	EC:2.3.1.-	EC:2.3.1.-
ABLA_METMA	EC:5.4.3.2	EC:5.4.3.2
ABLA_METMP	EC:5.4.3.2	EC:5.4.3.2
ABLB_METMA	EC:2.1.1.37	EC:2.3.1.-
ABLB_METMP	EC:2.3.1.-	EC:2.3.1.-
ABL_CALVI	EC:2.7.10.2	EC:2.7.10.2
ABL_DROME	EC:2.7.10.2	EC:2.7.10.2
ABL_FSVHY	EC:2.7.10.2	EC:2.7.10.2
ABL_MLVAB	EC:2.7.10.2	EC:2.7.10.2
ABM_MAGO7	EC:1.14.13.228	EC:1.14.13.228
ABNA_ASPAC	EC:3.2.1.99	EC:3.2.1.99
ABNA_ASPCL	EC:3.2.1.99	EC:3.2.1.99
ABNA_ASPFU	EC:3.2.1.99	EC:3.2.1.99
ABNA_ASPOR	EC:3.2.1.99	EC:3.2.1.99
ABNA_ASPNC	EC:3.2.1.99	EC:3.2.1.99
ABNA_ASPNG	EC:3.2.1.99	EC:3.2.1.99
ABNA_ASPTN	EC:3.2.1.99	EC:3.2.1.99
ABNA_EMENI	EC:3.2.1.99	EC:3.2.1.99
ABNA_NEOFI	EC:3.2.1.99	EC:3.2.1.99
ABNB_ASPFC	EC:3.2.1.99	EC:3.2.1.99
ABNB_ASPFN	EC:3.2.1.99	EC:3.2.1.99
ABNB_ASPFU	EC:3.2.1.99	EC:3.2.1.99
ABNB_ASPOR	EC:3.2.1.99	EC:3.2.1.99
ABNB_ASPTN	EC:3.2.1.99	EC:3.2.1.99
ABNB_EMENI	EC:3.2.1.99	EC:3.2.1.99
ABNB_NEOFI	EC:3.2.1.99	EC:3.2.1.99
ABNC_ASPCL	EC:3.2.1.99	EC:3.2.1.99
ABNC_ASPFC	EC:3.2.1.99	EC:3.2.1.99
ABNC_ASPOR	EC:3.2.1.99	EC:3.2.1.99
ABNC_ASPFU	EC:3.2.1.99	EC:3.2.1.99
ABNC_ASPNC	EC:3.2.1.99	EC:3.2.1.99
ABNC_ASPTN	EC:3.2.1.99	EC:3.2.1.99
ABNC_EMENI	EC:3.2.1.99	EC:3.2.1.99
ABNC_NEOFI	EC:3.2.1.99	EC:3.2.1.99
ABND_EMENI	EC:3.2.1.73	EC:3.2.1.99
ABR1_ASPFU	EC:1.-.-.-	EC:1.-.-.-
ABR2_ASPFU	EC:1.10.3.-	EC:1.10.3.-
ABRA_ABRPR	EC:3.2.2.22	EC:3.2.2.22
ABRB_ABRPR	EC:3.2.2.22	EC:3.2.2.22
ABRC_ABRPR	EC:3.2.2.22	EC:3.2.2.22
ABRD_ABRPR	EC:3.2.2.22	EC:3.2.2.22
ABSAA_ALCSP	EC:1.14.12.1	EC:1.14.12.14
ABSAB_ALCSP	EC:1.14.12.14	EC:1.14.12.14
AC78C_DROME	EC:4.6.1.1	EC:4.6.1.1
ACA10_ARATH	EC:7.2.2.10	EC:7.2.2.10
ACA10_ORYSJ	EC:7.2.2.10	EC:7.2.2.10
ACA11_ARATH	EC:7.2.2.10	EC:7.2.2.10
ACA12_ARATH	EC:7.2.2.10	EC:7.2.2.10
ACA13_ARATH	EC:7.2.2.10	EC:7.2.2.10
ACA1_ARATH	EC:7.2.2.10	EC:7.2.2.10
ACA1_ORYSJ	EC:7.2.2.10	EC:7.2.2.10
ACA1_SCHPO	EC:2.3.1.271	EC:2.3.1.271
ACA2_ARATH	EC:7.2.2.10	EC:7.2.2.10
ACA3_ORYSJ	EC:7.2.2.10	EC:7.2.2.10
ACA4_ARATH	EC:7.2.2.10	EC:7.2.2.10
ACA5_ORYSJ	EC:7.2.2.10	EC:7.2.2.10
ACA6_ORYSJ	EC:7.2.2.10	EC:7.2.2.10
ACA7_ARATH	EC:7.2.2.10	EC:7.2.2.10
ACA7_ORYSJ	EC:7.2.2.10	EC:7.2.2.10
ACA8_ARATH	EC:7.2.2.10	EC:7.2.2.10
ACA8_ORYSJ	EC:7.2.2.10	EC:7.2.2.10
ACA9_ARATH	EC:7.2.2.10	EC:7.2.2.10
ACA9_ORYSJ	EC:7.2.2.10	EC:7.2.2.10
ACACA_BOVIN	EC:3.1.21.3	EC:6.3.4.14;EC:6.4.1.2
ACACA_HUMAN	EC:3.1.21.3	EC:6.3.4.14;EC:6.4.1.2
ACACA_MOUSE	EC:6.3.4.14;EC:6.4.1.2	EC:6.3.4.14;EC:6.4.1.2
ACACA_RAT	EC:6.3.4.14;EC:6.4.1.2	EC:6.3.4.14;EC:6.4.1.2
ACACA_SHEEP	EC:3.1.21.3	EC:6.3.4.14;EC:6.4.1.2
ACACB_HUMAN	EC:6.3.4.14;EC:6.4.1.2	EC:6.3.4.14;EC:6.4.1.2
ACACB_MOUSE	EC:6.3.4.14;EC:6.4.1.2	EC:6.3.4.14;EC:6.4.1.2
ACAC_CATRO	EC:6.4.1.2	EC:6.4.1.2
ACAC_CHICK	EC:3.2.1.35	EC:6.3.4.14;EC:6.4.1.2
ACAC_DICDI	EC:6.3.4.14;EC:6.4.1.2	EC:6.3.4.14;EC:6.4.1.2
ACAC_SCHPO	EC:6.3.4.14;EC:6.4.1.2	EC:6.3.4.14;EC:6.4.1.2
ACAC_YEAST	EC:6.3.4.14;EC:6.4.1.2	EC:6.3.4.14;EC:6.4.1.2
ACAD1_CAEBR	EC:1.3.8.7	EC:1.3.8.7
ACAD2_CAEBR	EC:1.3.8.7	EC:1.3.8.7
ACAD8_BOVIN	EC:1.3.1.95	EC:1.3.8.-
ACAD8_DICDI	EC:1.3.8.-	EC:1.3.8.-
ACAD8_HUMAN	EC:1.3.8.-	EC:1.3.8.-
ACAD8_MOUSE	EC:1.3.8.-	EC:1.3.8.-
ACAD9_HUMAN	EC:1.3.8.-	EC:1.3.8.-
ACAD9_MOUSE	EC:1.3.8.-	EC:1.3.8.-
ACAD9_RAT	EC:1.3.8.-	EC:1.3.8.-
ACADL_HUMAN	EC:1.3.8.8	EC:1.3.8.8
ACADL_MACFA	EC:1.3.8.8	EC:1.3.8.8
ACADL_MOUSE	EC:1.3.8.8	EC:1.3.8.8
ACADL_PIG	EC:1.3.8.8	EC:1.3.8.8
ACADL_RAT	EC:1.3.8.8	EC:1.3.8.8
ACADM_BOVIN	EC:1.3.8.7	EC:1.3.8.7
ACADM_CAEEL	EC:1.3.8.7	EC:1.3.8.7
ACADM_DROME	EC:1.3.8.7	EC:1.3.8.7
ACADM_HUMAN	EC:1.3.8.7	EC:1.3.8.7
ACADM_MACFA	EC:1.3.8.7	EC:1.3.8.7
ACADM_MOUSE	EC:1.3.8.7	EC:1.3.8.7
ACADM_PANTR	EC:1.3.8.7	EC:1.3.8.7
ACADM_PIG	EC:1.3.8.7	EC:1.3.8.7
ACADM_RAT	EC:1.3.8.7	EC:1.3.8.7
ACADS_BOVIN	EC:1.3.99.2;EC:1.3.99.3	EC:1.3.8.1
ACADS_HUMAN	EC:1.3.8.4;EC:1.3.8.6;EC:1.3.99.2	EC:1.3.8.1
ACADS_MOUSE	EC:1.3.8.4;EC:1.3.99.2;EC:1.3.99.3	EC:1.3.8.1
ACADS_PIG	EC:1.3.8.4;EC:1.3.99.2	EC:1.3.8.1
ACADS_PONAB	EC:1.3.8.4;EC:1.3.8.6;EC:1.3.99.2	EC:1.3.8.1
ACADS_RAT	EC:1.3.8.4;EC:1.3.99.2	EC:1.3.8.1
ACADV_BOVIN	EC:1.3.3.6	EC:1.3.8.9
ACADV_HUMAN	EC:1.3.8.9	EC:1.3.8.9
ACADV_MACFA	EC:1.3.8.9	EC:1.3.8.9
ACADV_MOUSE	EC:1.3.8.7;EC:1.3.8.8	EC:1.3.8.9
ACADV_RAT	EC:1.3.8.7;EC:1.3.8.8	EC:1.3.8.9
ACAR_METS5	EC:1.1.1.1;EC:1.3.1.84	EC:1.3.1.84
ACAR_SULTO	EC:1.1.1.1	EC:1.3.1.84
ACASE_CAEBR	EC:3.5.1.23	EC:3.5.1.23
ACASE_CAEEL	EC:3.5.1.23	EC:3.5.1.23
ACASE_DROME	EC:3.5.1.23	EC:3.5.1.23
ACBC_ACTS5	EC:4.2.3.4	EC:4.2.3.152
ACBG1_BOVIN	EC:6.2.1.3	EC:6.2.1.3
ACBG1_HUMAN	EC:6.2.1.3	EC:6.2.1.3
ACBG1_MACFA	EC:6.2.1.3	EC:6.2.1.3
ACBG1_MOUSE	EC:6.2.1.3	EC:6.2.1.3
ACBG1_RAT	EC:6.2.1.3	EC:6.2.1.3
ACBG2_CHICK	EC:6.2.1.3	EC:6.2.1.15;EC:6.2.1.3
ACBG2_HUMAN	EC:6.2.1.3	EC:6.2.1.15;EC:6.2.1.3
ACBG2_MOUSE	EC:6.2.1.3	EC:6.2.1.15;EC:6.2.1.3
ACBG2_RAT	EC:6.2.1.12;EC:6.2.1.3	EC:6.2.1.15;EC:6.2.1.3
ACBG2_XENLA	EC:6.2.1.3	EC:6.2.1.15;EC:6.2.1.3
ACBK_ACTS5	EC:2.7.1.187	EC:2.7.1.187
ACBM_ACTS5	EC:2.7.1.188	EC:2.7.1.188
ACBO_ACTS5	EC:5.1.3.35	EC:5.1.3.35
ACBSY_ORYSJ	EC:5.4.99.48	EC:5.4.99.48
ACC1_ARATH	EC:6.3.4.14;EC:6.4.1.2	EC:6.3.4.14;EC:6.4.1.2
ACC1_ORYSJ	EC:6.3.4.14;EC:6.4.1.2	EC:6.3.4.14;EC:6.4.1.2
ACC2_ARATH	EC:6.3.4.14;EC:6.4.1.2	EC:6.3.4.14;EC:6.4.1.2
ACC2_ORYSJ	EC:6.3.4.14;EC:6.4.1.2	EC:6.3.4.14;EC:6.4.1.2
ACCA_ACAM1	EC:2.1.3.15	EC:2.1.3.15
ACCA_ACIBY	EC:2.1.3.15	EC:2.1.3.15
ACCA_ACIBC	EC:2.1.3.15	EC:2.1.3.15
ACCA_ACICJ	EC:2.1.3.15	EC:2.1.3.15
ACCA_ACIF5	EC:2.1.3.15	EC:2.1.3.15
ACCA_ACTPJ	EC:2.1.3.15	EC:2.1.3.15
ACCA_ACTSZ	EC:2.1.3.15	EC:2.1.3.15
ACCA_AGRFC	EC:2.1.3.15	EC:2.1.3.15
ACCA_AGRRK	EC:2.1.3.15	EC:2.1.3.15
ACCA_ALCBS	EC:2.1.3.15	EC:2.1.3.15
ACCA_ALIF1	EC:2.1.3.15	EC:2.1.3.15
ACCA_ALIFM	EC:2.1.3.15	EC:2.1.3.15
ACCA_ALISL	EC:2.1.3.15	EC:2.1.3.15
ACCA_ALKEH	EC:2.1.3.15	EC:2.1.3.15
ACCA_ALKOO	EC:2.1.3.15	EC:2.1.3.15
ACCA_ANOFW	EC:2.1.3.15	EC:2.1.3.15
ACCA_ANTSP	EC:2.1.3.15	EC:2.1.3.15
ACCA_AQUAE	EC:2.1.3.15	EC:2.1.3.15
ACCA_ARATH	EC:2.1.3.15	EC:2.1.3.15
ACCA_ARCB4	EC:2.1.3.15	EC:2.1.3.15
ACCA_AROAE	EC:2.1.3.15	EC:2.1.3.15
ACCA_AZOC5	EC:2.1.3.15	EC:2.1.3.15
ACCA_AZOSB	EC:2.1.3.15	EC:2.1.3.15
ACCA_AZOVD	EC:2.1.3.15	EC:2.1.3.15
ACCA_BACHK	EC:2.1.3.15	EC:2.1.3.15
ACCA_BACC2	EC:2.1.3.15	EC:2.1.3.15
ACCA_BACC4	EC:2.1.3.15	EC:2.1.3.15
ACCA_BACCN	EC:2.1.3.15	EC:2.1.3.15
ACCA_BACCR	EC:2.1.3.15	EC:2.1.3.15
ACCA_BACHD	EC:2.1.3.15	EC:2.1.3.15
ACCA_BACLD	EC:2.1.3.15	EC:2.1.3.15
ACCA_BACSK	EC:2.1.3.15	EC:2.1.3.15
ACCA_BACSU	EC:2.1.3.15	EC:2.1.3.15
ACCA_BACVZ	EC:2.1.3.15	EC:2.1.3.15
ACCA_BARBK	EC:2.1.3.15	EC:2.1.3.15
ACCA_BART1	EC:2.1.3.15	EC:2.1.3.15
ACCA_BAUCH	EC:2.1.3.15	EC:2.1.3.15
ACCA_BEII9	EC:2.1.3.15	EC:2.1.3.15
ACCA_BLOFL	EC:2.1.3.15	EC:2.1.3.15
ACCA_BLOPB	EC:2.1.3.15	EC:2.1.3.15
ACCA_BORA1	EC:2.1.3.15	EC:2.1.3.15
ACCA_BORPE	EC:2.1.3.15	EC:2.1.3.15
ACCA_BRASB	EC:2.1.3.15	EC:2.1.3.15
ACCA_BRASO	EC:2.1.3.15	EC:2.1.3.15
ACCA_BRUAB	EC:2.1.3.15	EC:2.1.3.15
ACCA_BRUC2	EC:2.1.3.15	EC:2.1.3.15
ACCA_BRUSU	EC:2.1.3.15	EC:2.1.3.15
ACCA_BURCM	EC:2.1.3.15	EC:2.1.3.15
ACCA_BURL3	EC:2.1.3.15	EC:2.1.3.15
ACCA_BURM1	EC:2.1.3.15	EC:2.1.3.15
ACCA_BURPS	EC:2.1.3.15	EC:2.1.3.15
ACCA_BURVG	EC:2.1.3.15	EC:2.1.3.15
ACCA_CAMC1	EC:2.1.3.15	EC:2.1.3.15
ACCA_CAMC5	EC:2.1.3.15	EC:2.1.3.15
ACCA_CAMFF	EC:2.1.3.15	EC:2.1.3.15
ACCA_CAMHC	EC:2.1.3.15	EC:2.1.3.15
ACCA_CAMJ8	EC:2.1.3.15	EC:2.1.3.15
ACCA_CAMJD	EC:2.1.3.15	EC:2.1.3.15
ACCA_CAMJE	EC:2.1.3.15	EC:2.1.3.15
ACCA_CAMJJ	EC:2.1.3.15	EC:2.1.3.15
ACCA_CAMJR	EC:2.1.3.15	EC:2.1.3.15
ACCA_CAMLR	EC:2.1.3.15	EC:2.1.3.15
ACCA_CARHZ	EC:2.1.3.15	EC:2.1.3.15
ACCA_CAUSK	EC:2.1.3.15	EC:2.1.3.15
ACCA_CAUVN	EC:2.1.3.15	EC:2.1.3.15
ACCA_CELJU	EC:2.1.3.15	EC:2.1.3.15
ACCA_CHESB	EC:2.1.3.15	EC:2.1.3.15
ACCA_CHLAB	EC:2.1.3.15	EC:2.1.3.15
ACCA_CHLCH	EC:2.1.3.15	EC:2.1.3.15
ACCA_CHLCV	EC:2.1.3.15	EC:2.1.3.15
ACCA_CHLFF	EC:2.1.3.15	EC:2.1.3.15
ACCA_CHLL2	EC:2.1.3.15	EC:2.1.3.15
ACCA_CHLMU	EC:2.1.3.15	EC:2.1.3.15
ACCA_CHLP8	EC:2.1.3.15	EC:2.1.3.15
ACCA_CHLPB	EC:2.1.3.15	EC:2.1.3.15
ACCA_CHLPD	EC:2.1.3.15	EC:2.1.3.15
ACCA_CHLPM	EC:2.1.3.15	EC:2.1.3.15
ACCA_CHLPN	EC:2.1.3.15	EC:2.1.3.15
ACCA_CHLTB	EC:2.1.3.15	EC:2.1.3.15
ACCA_CHLTR	EC:2.1.3.15	EC:2.1.3.15
ACCA_CHLTE	EC:2.1.3.15	EC:2.1.3.15
ACCA_CHRSD	EC:2.1.3.15	EC:2.1.3.15
ACCA_CHRVO	EC:2.1.3.15	EC:2.1.3.15
ACCA_CITK8	EC:2.1.3.15	EC:2.1.3.15
ACCA_CLOAB	EC:2.1.3.15	EC:2.1.3.15
ACCA_CLOB8	EC:2.1.3.15	EC:2.1.3.15
ACCA_CLOBA	EC:2.1.3.15	EC:2.1.3.15
ACCA_CLOBB	EC:2.1.3.15	EC:2.1.3.15
ACCA_CLOP1	EC:2.1.3.15	EC:2.1.3.15
ACCA_CLOPE	EC:2.1.3.15	EC:2.1.3.15
ACCA_CLOPS	EC:2.1.3.15	EC:2.1.3.15
ACCA_COLP3	EC:2.1.3.15	EC:2.1.3.15
ACCA_COXBU	EC:2.1.3.15	EC:2.1.3.15
ACCA_COXBR	EC:2.1.3.15	EC:2.1.3.15
ACCA_CROS5	EC:2.1.3.15	EC:2.1.3.15
ACCA_CROS8	EC:2.1.3.15	EC:2.1.3.15
ACCA_CUPMC	EC:2.1.3.15	EC:2.1.3.15
ACCA_CUPNH	EC:2.1.3.15	EC:2.1.3.15
ACCA_CUPPJ	EC:2.1.3.15	EC:2.1.3.15
ACCA_CUPTR	EC:2.1.3.15	EC:2.1.3.15
ACCA_CYACA	EC:2.1.3.15	EC:2.1.3.15
ACCA_CYAM1	EC:2.1.3.15	EC:2.1.3.15
ACCA_CYAP4	EC:2.1.3.15	EC:2.1.3.15
ACCA_DECAR	EC:2.1.3.15	EC:2.1.3.15
ACCA_DEIRA	EC:2.1.3.15	EC:2.1.3.15
ACCA_DESHY	EC:2.1.3.15	EC:2.1.3.15
ACCA_DICNV	EC:2.1.3.15	EC:2.1.3.15
ACCA_SHIFL	EC:2.1.3.15	EC:2.1.3.15
ACCA_ESCF3	EC:2.1.3.15	EC:2.1.3.15
ACCA_ECOUT	EC:2.1.3.15	EC:2.1.3.15
ACCA_EDWI9	EC:2.1.3.15	EC:2.1.3.15
ACCA_ENT38	EC:2.1.3.15	EC:2.1.3.15
ACCA_ENTFA	EC:2.1.3.15	EC:2.1.3.15
ACCA_ERWT9	EC:2.1.3.15	EC:2.1.3.15
ACCA_ERYLH	EC:2.1.3.15	EC:2.1.3.15
ACCA_EXIS2	EC:2.1.3.15	EC:2.1.3.15
ACCA_FLAJ1	EC:2.1.3.15	EC:2.1.3.15
ACCA_FLAPJ	EC:2.1.3.15	EC:2.1.3.15
ACCA_FRAP2	EC:2.1.3.15	EC:2.1.3.15
ACCA_FRATT	EC:2.1.3.15	EC:2.1.3.15
ACCA_FRATW	EC:2.1.3.15	EC:2.1.3.15
ACCA_FRATM	EC:2.1.3.15	EC:2.1.3.15
ACCA_FUSNN	EC:2.1.3.15	EC:2.1.3.15
ACCA_GEMAT	EC:2.1.3.15	EC:2.1.3.15
ACCA_GEOKA	EC:2.1.3.15	EC:2.1.3.15
ACCA_GEOMG	EC:2.1.3.15	EC:2.1.3.15
ACCA_GEOSL	EC:2.1.3.15	EC:2.1.3.15
ACCA_GEOSW	EC:2.1.3.15	EC:2.1.3.15
ACCA_GEOTN	EC:2.1.3.15	EC:2.1.3.15
ACCA_GLOVI	EC:2.1.3.15	EC:2.1.3.15
ACCA_GLUDA	EC:2.1.3.15	EC:2.1.3.15
ACCA_GRAFK	EC:2.1.3.15	EC:2.1.3.15
ACCA_GRATL	EC:2.1.3.15	EC:2.1.3.15
ACCA_HAEDU	EC:2.1.3.15	EC:2.1.3.15
ACCA_HAEI8	EC:2.1.3.15	EC:2.1.3.15
ACCA_HAEIE	EC:2.1.3.15	EC:2.1.3.15
ACCA_HAEIN	EC:2.1.3.15	EC:2.1.3.15
ACCA_HAEPS	EC:2.1.3.15	EC:2.1.3.15
ACCA_HAES1	EC:2.1.3.15	EC:2.1.3.15
ACCA_HALHL	EC:2.1.3.15	EC:2.1.3.15
ACCA_HELAH	EC:2.1.3.15	EC:2.1.3.15
ACCA_HELHP	EC:2.1.3.15	EC:2.1.3.15
ACCA_HELMI	EC:2.1.3.15	EC:2.1.3.15
ACCA_HELP2	EC:2.1.3.15	EC:2.1.3.15
ACCA_HELPG	EC:2.1.3.15	EC:2.1.3.15
ACCA_HELPH	EC:2.1.3.15	EC:2.1.3.15
ACCA_HELPJ	EC:2.1.3.15	EC:2.1.3.15
ACCA_HELPS	EC:2.1.3.15	EC:2.1.3.15
ACCA_HELPY	EC:2.1.3.15	EC:2.1.3.15
ACCA_HISS2	EC:2.1.3.15	EC:2.1.3.15
ACCA_HYDCU	EC:2.1.3.15	EC:2.1.3.15
ACCA_IDILO	EC:2.1.3.15	EC:2.1.3.15
ACCA_JANSC	EC:2.1.3.15	EC:2.1.3.15
ACCA_KLEP3	EC:2.1.3.15	EC:2.1.3.15
ACCA_KLEP7	EC:2.1.3.15	EC:2.1.3.15
ACCA_LARHH	EC:2.1.3.15	EC:2.1.3.15
ACCA_LEGPL	EC:2.1.3.15	EC:2.1.3.15
ACCA_LEGPC	EC:2.1.3.15	EC:2.1.3.15
ACCA_LISIN	EC:2.1.3.15	EC:2.1.3.15
ACCA_LISMF	EC:2.1.3.15	EC:2.1.3.15
ACCA_LISMH	EC:2.1.3.15	EC:2.1.3.15
ACCA_LISMO	EC:2.1.3.15	EC:2.1.3.15
ACCA_LISW6	EC:2.1.3.15	EC:2.1.3.15
ACCA_MAGSA	EC:2.1.3.15	EC:2.1.3.15
ACCA_MANSM	EC:2.1.3.15	EC:2.1.3.15
ACCA_MARHV	EC:2.1.3.15	EC:2.1.3.15
ACCA_MARMS	EC:2.1.3.15	EC:2.1.3.15
ACCA_METCA	EC:2.1.3.15	EC:2.1.3.15
ACCA_METNO	EC:2.1.3.15	EC:2.1.3.15
ACCA_METS4	EC:2.1.3.15	EC:2.1.3.15
ACCA_NEIG1	EC:2.1.3.15	EC:2.1.3.15
ACCA_NEIG2	EC:2.1.3.15	EC:2.1.3.15
ACCA_NEIM0	EC:2.1.3.15	EC:2.1.3.15
ACCA_NEIMA	EC:2.1.3.15	EC:2.1.3.15
ACCA_NEIMB	EC:2.1.3.15	EC:2.1.3.15
ACCA_NEIMF	EC:2.1.3.15	EC:2.1.3.15
ACCA_NITEC	EC:2.1.3.15	EC:2.1.3.15
ACCA_NITEU	EC:2.1.3.15	EC:2.1.3.15
ACCA_NITHX	EC:2.1.3.15	EC:2.1.3.15
ACCA_NITMU	EC:2.1.3.15	EC:2.1.3.15
ACCA_NITSB	EC:2.1.3.15	EC:2.1.3.15
ACCA_NITWN	EC:2.1.3.15	EC:2.1.3.15
ACCA_NOSP7	EC:2.1.3.15	EC:2.1.3.15
ACCA_NOSS1	EC:2.1.3.15	EC:2.1.3.15
ACCA_OCEIH	EC:2.1.3.15	EC:2.1.3.15
ACCA_OCHA4	EC:2.1.3.15	EC:2.1.3.15
ACCA_OLICO	EC:2.1.3.15	EC:2.1.3.15
ACCA_PARDP	EC:2.1.3.15	EC:2.1.3.15
ACCA_PARL1	EC:2.1.3.15	EC:2.1.3.15
ACCA_PARP8	EC:2.1.3.15	EC:2.1.3.15
ACCA_PARXL	EC:2.1.3.15	EC:2.1.3.15
ACCA_PARUW	EC:2.1.3.15	EC:2.1.3.15
ACCA_PASMU	EC:2.1.3.15	EC:2.1.3.15
ACCA_PEA	EC:2.1.3.15	EC:2.1.3.15
ACCA_PECAS	EC:2.1.3.15	EC:2.1.3.15
ACCA_PECCP	EC:2.1.3.15	EC:2.1.3.15
ACCA_PELCD	EC:2.1.3.15	EC:2.1.3.15
ACCA_PELLD	EC:2.1.3.15	EC:2.1.3.15
ACCA_PELPB	EC:2.1.3.15	EC:2.1.3.15
ACCA_PELUB	EC:2.1.3.15	EC:2.1.3.15
ACCA_PHEZH	EC:2.1.3.15	EC:2.1.3.15
ACCA_PHOLL	EC:2.1.3.15	EC:2.1.3.15
ACCA_PHOPR	EC:2.1.3.15	EC:2.1.3.15
ACCA_POLAQ	EC:2.1.3.15	EC:2.1.3.15
ACCA_POLNS	EC:2.1.3.15	EC:2.1.3.15
ACCA_PORPU	EC:2.1.3.15	EC:2.1.3.15
ACCA_PROA2	EC:2.1.3.15	EC:2.1.3.15
ACCA_PROM0	EC:2.1.3.15	EC:2.1.3.15
ACCA_PROM1	EC:2.1.3.15	EC:2.1.3.15
ACCA_PROM2	EC:2.1.3.15	EC:2.1.3.15
ACCA_PROM3	EC:2.1.3.15	EC:2.1.3.15
ACCA_PROM4	EC:2.1.3.15	EC:2.1.3.15
ACCA_PROM5	EC:2.1.3.15	EC:2.1.3.15
[truncated: 224,326+ more rows]
