# Supplementary material for: Functional annotation of enzyme-encoding genes using deep learning with transformer layers
Source: Nat Commun. 2023 Nov 14;14:7370. doi: 10.1038/s41467-023-43216-z (PMC10645960; doi:10.1038/s41467-023-43216-z)
Supplement: Supplementary file 5 — Dataset 2 [file 41467_2023_43216_MOESM5_ESM.zip]

Archive with 2 entries (2 files):
- Kim_etal_Supplementary_Data_2.html
- __MACOSX/._Kim_etal_Supplementary_Data_2.html
