# Supplementary material for: Functional annotation of enzyme-encoding genes using deep learning with transformer layers
Source: Nat Commun. 2023 Nov 14;14:7370. doi: 10.1038/s41467-023-43216-z (PMC10645960; doi:10.1038/s41467-023-43216-z)
Supplement: Supplementary file 6 — Dataset 3 [file 41467_2023_43216_MOESM6_ESM.zip]

Archive with 2,610 entries (2,596 files):
- Supplementary_Data_3/
- __MACOSX/._Supplementary_Data_3
- Supplementary_Data_3/.DS_Store
- __MACOSX/Supplementary_Data_3/._.DS_Store
- Supplementary_Data_3/EC7/
- __MACOSX/Supplementary_Data_3/._EC7
- Supplementary_Data_3/EC1/
- __MACOSX/Supplementary_Data_3/._EC1
- Supplementary_Data_3/EC6/
- __MACOSX/Supplementary_Data_3/._EC6
- Supplementary_Data_3/EC3/
- __MACOSX/Supplementary_Data_3/._EC3
- Supplementary_Data_3/EC4/
- __MACOSX/Supplementary_Data_3/._EC4
- Supplementary_Data_3/EC5/
- __MACOSX/Supplementary_Data_3/._EC5
- Supplementary_Data_3/EC2/
- __MACOSX/Supplementary_Data_3/._EC2
- Supplementary_Data_3/EC7/EC7_4_2_5_motifs.svg
- Supplementary_Data_3/EC7/EC7_2_4_5_motifs.svg
- Supplementary_Data_3/EC7/EC7_5_2_10_motifs.svg
- Supplementary_Data_3/EC7/EC7_6_2_2_motifs.svg
- Supplementary_Data_3/EC7/EC7_6_2_11_motifs.svg
- Supplementary_Data_3/EC7/EC7_3_2_5_motifs.svg
- Supplementary_Data_3/EC7/EC7_1_2_2_motifs.svg
- Supplementary_Data_3/EC7/EC7_1_1_1_motifs.svg
- Supplementary_Data_3/EC7/EC7_2_2_8_motifs.svg
- Supplementary_Data_3/EC7/EC7_2_2_10_motifs.svg
- Supplementary_Data_3/EC7/EC7_6_2_7_motifs.svg
- Supplementary_Data_3/EC7/EC7_1_1_6_motifs.svg
- Supplementary_Data_3/EC7/EC7_5_2_12_motifs.svg
- Supplementary_Data_3/EC7/EC7_3_2_7_motifs.svg
- Supplementary_Data_3/EC7/EC7_2_2_7_motifs.svg
- Supplementary_Data_3/EC7/EC7_6_2_8_motifs.svg
- Supplementary_Data_3/EC7/EC7_3_2_2_motifs.svg
- Supplementary_Data_3/EC7/EC7_5_2_7_motifs.svg
- Supplementary_Data_3/EC7/EC7_1_1_3_motifs.svg
- Supplementary_Data_3/EC7/EC7_6_2_5_motifs.svg
- Supplementary_Data_3/EC7/EC7_2_1_1_motifs.svg
- Supplementary_Data_3/EC7/EC7_2_4_2_motifs.svg
- Supplementary_Data_3/EC7/EC7_3_2_1_motifs.svg
- Supplementary_Data_3/EC7/EC7_2_2_11_motifs.svg
- Supplementary_Data_3/EC7/EC7_5_2_4_motifs.svg
- Supplementary_Data_3/EC7/EC7_4_2_4_motifs.svg
- Supplementary_Data_3/EC7/EC7_5_2_11_motifs.svg
- Supplementary_Data_3/EC7/EC7_5_2_1_motifs.svg
- Supplementary_Data_3/EC7/EC7_2_2_14_motifs.svg
- Supplementary_Data_3/EC7/EC7_6_2_10_motifs.svg
- Supplementary_Data_3/EC7/EC7_1_1_8_motifs.svg
- Supplementary_Data_3/EC7/.ipynb_checkpoints/
- __MACOSX/Supplementary_Data_3/EC7/._.ipynb_checkpoints
- Supplementary_Data_3/EC7/EC7_2_2_6_motifs.svg
- Supplementary_Data_3/EC7/EC7_3_2_3_motifs.svg
- Supplementary_Data_3/EC7/EC7_5_2_6_motifs.svg
- Supplementary_Data_3/EC7/EC7_1_1_2_motifs.svg
- Supplementary_Data_3/EC7/EC7_1_3_1_motifs.svg
- Supplementary_Data_3/EC7/EC7_5_2_3_motifs.svg
- Supplementary_Data_3/EC7/EC7_6_2_1_motifs.svg
- Supplementary_Data_3/EC7/EC7_1_2_1_motifs.svg
- Supplementary_Data_3/EC1/EC1_8_1_14_motifs.svg
- Supplementary_Data_3/EC1/EC1_1_1_195_motifs.svg
- Supplementary_Data_3/EC1/EC1_1_9_1_motifs.svg
- Supplementary_Data_3/EC1/EC1_2_4_4_motifs.svg
- Supplementary_Data_3/EC1/EC1_5_1_39_motifs.svg
- Supplementary_Data_3/EC1/EC1_4_1_18_motifs.svg
- Supplementary_Data_3/EC1/EC1_1_1_261_motifs.svg
- Supplementary_Data_3/EC1/EC1_3_1_54_motifs.svg
- Supplementary_Data_3/EC1/EC1_1_1_108_motifs.svg
- Supplementary_Data_3/EC1/EC1_1_99_36_motifs.svg
- Supplementary_Data_3/EC1/EC1_20_4_2_motifs.svg
- Supplementary_Data_3/EC1/EC1_1_1_203_motifs.svg
- Supplementary_Data_3/EC1/EC1_3_1_2_motifs.svg
- Supplementary_Data_3/EC1/EC1_14_12_1_motifs.svg
- Supplementary_Data_3/EC1/EC1_1_3_6_motifs.svg
- Supplementary_Data_3/EC1/EC1_1_1_320_motifs.svg
- Supplementary_Data_3/EC1/EC1_11_1_5_motifs.svg
- Supplementary_Data_3/EC1/EC1_1_1_21_motifs.svg
- Supplementary_Data_3/EC1/EC1_3_99_32_motifs.svg
- Supplementary_Data_3/EC1/EC1_1_1_282_motifs.svg
- Supplementary_Data_3/EC1/EC1_5_1_25_motifs.svg
- Supplementary_Data_3/EC1/EC1_14_20_7_motifs.svg
- Supplementary_Data_3/EC1/EC1_13_11_54_motifs.svg
- Supplementary_Data_3/EC1/EC1_14_14_9_motifs.svg
- Supplementary_Data_3/EC1/EC1_1_3_10_motifs.svg
- Supplementary_Data_3/EC1/EC1_5_5_1_motifs.svg
- Supplementary_Data_3/EC1/EC1_1_1_369_motifs.svg
- Supplementary_Data_3/EC1/EC1_13_12_4_motifs.svg
- Supplementary_Data_3/EC1/EC1_3_1_48_motifs.svg
- Supplementary_Data_3/EC1/EC1_13_11_63_motifs.svg
- Supplementary_Data_3/EC1/EC1_10_3_3_motifs.svg
- Supplementary_Data_3/EC1/EC1_2_7_11_motifs.svg
- Supplementary_Data_3/EC1/EC1_14_13_9_motifs.svg
- Supplementary_Data_3/EC1/EC1_12_7_2_motifs.svg
- Supplementary_Data_3/EC1/EC1_14_13_22_motifs.svg
- Supplementary_Data_3/EC1/EC1_3_5_4_motifs.svg
- Supplementary_Data_3/EC1/EC1_13_11_27_motifs.svg
- Supplementary_Data_3/EC1/EC1_14_13_208_motifs.svg
- Supplementary_Data_3/EC1/EC1_14_11_7_motifs.svg
- Supplementary_Data_3/EC1/EC1_13_11_45_motifs.svg
- Supplementary_Data_3/EC1/EC1_1_1_132_motifs.svg
- Supplementary_Data_3/EC1/EC1_11_1_21_motifs.svg
- Supplementary_Data_3/EC1/EC1_3_1_91_motifs.svg
- Supplementary_Data_3/EC1/EC1_5_1_34_motifs.svg
- Supplementary_Data_3/EC1/EC1_1_1_65_motifs.svg
- Supplementary_Data_3/EC1/EC1_4_1_2_motifs.svg
- Supplementary_Data_3/EC1/EC1_3_8_3_motifs.svg
- Supplementary_Data_3/EC1/EC1_4_3_13_motifs.svg
- Supplementary_Data_3/EC1/EC1_8_1_19_motifs.svg
- Supplementary_Data_3/EC1/EC1_1_1_30_motifs.svg
- Supplementary_Data_3/EC1/EC1_1_1_306_motifs.svg
- Supplementary_Data_3/EC1/EC1_12_2_1_motifs.svg
- Supplementary_Data_3/EC1/EC1_1_2_3_motifs.svg
- Supplementary_Data_3/EC1/EC1_13_11_2_motifs.svg
- Supplementary_Data_3/EC1/EC1_97_1_12_motifs.svg
- Supplementary_Data_3/EC1/EC1_5_3_19_motifs.svg
- Supplementary_Data_3/EC1/EC1_1_1_8_motifs.svg
- Supplementary_Data_3/EC1/EC1_3_1_72_motifs.svg
- Supplementary_Data_3/EC1/EC1_7_3_3_motifs.svg
- Supplementary_Data_3/EC1/EC1_3_7_7_motifs.svg
- Supplementary_Data_3/EC1/EC1_1_99_1_motifs.svg
- Supplementary_Data_3/EC1/EC1_12_5_1_motifs.svg
- Supplementary_Data_3/EC1/EC1_1_5_3_motifs.svg
- Supplementary_Data_3/EC1/EC1_1_1_86_motifs.svg
- Supplementary_Data_3/EC1/EC1_5_1_7_motifs.svg
- Supplementary_Data_3/EC1/EC1_1_1_270_motifs.svg
- Supplementary_Data_3/EC1/EC1_1_1_79_motifs.svg
- Supplementary_Data_3/EC1/EC1_14_14_10_motifs.svg
- Supplementary_Data_3/EC1/EC1_5_1_28_motifs.svg
- Supplementary_Data_3/EC1/EC1_11_1_8_motifs.svg
- Supplementary_Data_3/EC1/EC1_4_3_1_motifs.svg
- Supplementary_Data_3/EC1/EC1_14_19_3_motifs.svg
- Supplementary_Data_3/EC1/EC1_1_1_184_motifs.svg
- Supplementary_Data_3/EC1/EC1_2_5_1_motifs.svg
- Supplementary_Data_3/EC1/EC1_17_1_5_motifs.svg
- Supplementary_Data_3/EC1/EC1_1_1_60_motifs.svg
- Supplementary_Data_3/EC1/EC1_3_8_6_motifs.svg
- Supplementary_Data_3/EC1/EC1_17_99_6_motifs.svg
- Supplementary_Data_3/EC1/EC1_14_11_16_motifs.svg
- Supplementary_Data_3/EC1/EC1_1_1_57_motifs.svg
- Supplementary_Data_3/EC1/EC1_2_7_7_motifs.svg
- Supplementary_Data_3/EC1/EC1_3_1_94_motifs.svg
- Supplementary_Data_3/EC1/EC1_1_1_35_motifs.svg
- Supplementary_Data_3/EC1/EC1_14_19_17_motifs.svg
- Supplementary_Data_3/EC1/EC1_2_1_28_motifs.svg
- Supplementary_Data_3/EC1/EC1_4_3_21_motifs.svg
- Supplementary_Data_3/EC1/EC1_4_3_16_motifs.svg
- Supplementary_Data_3/EC1/EC1_3_99_26_motifs.svg
- Supplementary_Data_3/EC1/EC1_1_1_328_motifs.svg
- Supplementary_Data_3/EC1/EC1_14_16_2_motifs.svg
- Supplementary_Data_3/EC1/EC1_13_11_15_motifs.svg
- Supplementary_Data_3/EC1/EC1_3_5_1_motifs.svg
- Supplementary_Data_3/EC1/EC1_14_13_106_motifs.svg
- Supplementary_Data_3/EC1/EC1_6_99_1_motifs.svg
- Supplementary_Data_3/EC1/EC1_5_3_1_motifs.svg
- Supplementary_Data_3/EC1/EC1_14_11_2_motifs.svg
- Supplementary_Data_3/EC1/EC1_14_12_13_motifs.svg
- Supplementary_Data_3/EC1/EC1_1_1_100_motifs.svg
- Supplementary_Data_3/EC1/EC1_1_1_269_motifs.svg
- Supplementary_Data_3/EC1/EC1_15_1_2_motifs.svg
- Supplementary_Data_3/EC1/EC1_3_1_104_motifs.svg
- Supplementary_Data_3/EC1/EC1_14_15_21_motifs.svg
- Supplementary_Data_3/EC1/EC1_1_1_29_motifs.svg
- Supplementary_Data_3/EC1/EC1_14_19_6_motifs.svg
- Supplementary_Data_3/EC1/EC1_4_3_4_motifs.svg
- Supplementary_Data_3/EC1/EC1_3_1_22_motifs.svg
- Supplementary_Data_3/EC1/EC1_8_2_3_motifs.svg
- Supplementary_Data_3/EC1/EC1_14_13_1_motifs.svg
- Supplementary_Data_3/EC1/EC1_1_1_83_motifs.svg
- Supplementary_Data_3/EC1/EC1_8_1_8_motifs.svg
- Supplementary_Data_3/EC1/EC1_5_1_2_motifs.svg
- Supplementary_Data_3/EC1/EC1_14_13_178_motifs.svg
- Supplementary_Data_3/EC1/EC1_1_1_361_motifs.svg
- Supplementary_Data_3/EC1/EC1_14_13_59_motifs.svg
- Supplementary_Data_3/EC1/EC1_8_5_3_motifs.svg
- Supplementary_Data_3/EC1/EC1_3_7_2_motifs.svg
- Supplementary_Data_3/EC1/EC1_14_14_1_motifs.svg
- Supplementary_Data_3/EC1/EC1_1_1_370_motifs.svg
- Supplementary_Data_3/EC1/EC1_7_2_3_motifs.svg
- Supplementary_Data_3/EC1/EC1_1_1_264_motifs.svg
- Supplementary_Data_3/EC1/EC1_3_1_33_motifs.svg
- Supplementary_Data_3/EC1/EC1_2_4_1_motifs.svg
- Supplementary_Data_3/EC1/EC1_2_1_12_motifs.svg
- Supplementary_Data_3/EC1/EC1_21_1_1_motifs.svg
- Supplementary_Data_3/EC1/EC1_1_1_38_motifs.svg
- Supplementary_Data_3/EC1/EC1_14_15_30_motifs.svg
- Supplementary_Data_3/EC1/EC1_14_14_51_motifs.svg
- Supplementary_Data_3/EC1/EC1_14_18_3_motifs.svg
- Supplementary_Data_3/EC1/EC1_17_1_8_motifs.svg
- Supplementary_Data_3/EC1/EC1_2_1_70_motifs.svg
- Supplementary_Data_3/EC1/EC1_14_13_196_motifs.svg
- Supplementary_Data_3/EC1/EC1_3_3_4_motifs.svg
- Supplementary_Data_3/EC1/EC1_12_1_2_motifs.svg
- Supplementary_Data_3/EC1/EC1_1_3_15_motifs.svg
- Supplementary_Data_3/EC1/EC1_18_1_5_motifs.svg
- Supplementary_Data_3/EC1/EC1_8_4_12_motifs.svg
- Supplementary_Data_3/EC1/EC1_5_1_42_motifs.svg
- Supplementary_Data_3/EC1/EC1_2_1_39_motifs.svg
- Supplementary_Data_3/EC1/EC1_21_4_2_motifs.svg
- Supplementary_Data_3/EC1/EC1_5_8_3_motifs.svg
- Supplementary_Data_3/EC1/EC1_5_1_20_motifs.svg
- Supplementary_Data_3/EC1/EC1_14_14_18_motifs.svg
- Supplementary_Data_3/EC1/EC1_14_11_55_motifs.svg
- Supplementary_Data_3/EC1/EC1_1_1_23_motifs.svg
- Supplementary_Data_3/EC1/EC1_1_1_14_motifs.svg
- Supplementary_Data_3/EC1/EC1_11_1_7_motifs.svg
- Supplementary_Data_3/EC1/EC1_2_1_5_motifs.svg
- Supplementary_Data_3/EC1/EC1_5_8_4_motifs.svg
- Supplementary_Data_3/EC1/EC1_18_1_2_motifs.svg
- Supplementary_Data_3/EC1/EC1_7_99_1_motifs.svg
- Supplementary_Data_3/EC1/EC1_1_1_41_motifs.svg
- Supplementary_Data_3/EC1/EC1_3_99_5_motifs.svg
- Supplementary_Data_3/EC1/EC1_3_7_8_motifs.svg
- Supplementary_Data_3/EC1/EC1_14_13_172_motifs.svg
- Supplementary_Data_3/EC1/EC1_1_99_28_motifs.svg
- Supplementary_Data_3/EC1/EC1_14_99_48_motifs.svg
- Supplementary_Data_3/EC1/EC1_10_3_1_motifs.svg
- Supplementary_Data_3/EC1/EC1_5_1_8_motifs.svg
- Supplementary_Data_3/EC1/EC1_3_3_3_motifs.svg
- Supplementary_Data_3/EC1/EC1_8_1_2_motifs.svg
- Supplementary_Data_3/EC1/EC1_3_1_28_motifs.svg
- Supplementary_Data_3/EC1/EC1_14_13_127_motifs.svg
- Supplementary_Data_3/EC1/EC1_14_11_n2_motifs.svg
- Supplementary_Data_3/EC1/EC1_8_1_16_motifs.svg
- Supplementary_Data_3/EC1/EC1_2_1_22_motifs.svg
- Supplementary_Data_3/EC1/EC1_11_1_19_motifs.svg
- Supplementary_Data_3/EC1/EC1_1_1_388_motifs.svg
- Supplementary_Data_3/EC1/EC1_2_1_77_motifs.svg
- Supplementary_Data_3/EC1/EC1_14_15_3_motifs.svg
- Supplementary_Data_3/EC1/EC1_7_2_4_motifs.svg
- Supplementary_Data_3/EC1/EC1_2_1_88_motifs.svg
- Supplementary_Data_3/EC1/EC1_1_1_95_motifs.svg
- Supplementary_Data_3/EC1/EC1_14_12_19_motifs.svg
- Supplementary_Data_3/EC1/EC1_1_1_340_motifs.svg
- Supplementary_Data_3/EC1/EC1_14_11_8_motifs.svg
- Supplementary_Data_3/EC1/EC1_3_1_56_motifs.svg
- Supplementary_Data_3/EC1/EC1_14_12_3_motifs.svg
- Supplementary_Data_3/EC1/EC1_8_3_1_motifs.svg
- Supplementary_Data_3/EC1/EC1_5_98_2_motifs.svg
- Supplementary_Data_3/EC1/EC1_3_1_34_motifs.svg
- Supplementary_Data_3/EC1/EC1_1_1_304_motifs.svg
- Supplementary_Data_3/EC1/EC1_3_1_25_motifs.svg
- Supplementary_Data_3/EC1/EC1_1_1_179_motifs.svg
- Supplementary_Data_3/EC1/EC1_3_1_12_motifs.svg
- Supplementary_Data_3/EC1/EC1_13_11_39_motifs.svg
- Supplementary_Data_3/EC1/EC1_1_1_333_motifs.svg
- Supplementary_Data_3/EC1/EC1_3_7_5_motifs.svg
- Supplementary_Data_3/EC1/EC1_1_99_3_motifs.svg
- Supplementary_Data_3/EC1/EC1_3_1_70_motifs.svg
- Supplementary_Data_3/EC1/EC1_5_1_5_motifs.svg
- Supplementary_Data_3/EC1/EC1_16_1_7_motifs.svg
- Supplementary_Data_3/EC1/EC1_14_14_12_motifs.svg
- Supplementary_Data_3/EC1/EC1_17_4_1_motifs.svg
- Supplementary_Data_3/EC1/EC1_11_2_1_motifs.svg
- Supplementary_Data_3/EC1/EC1_1_1_399_motifs.svg
- Supplementary_Data_3/EC1/EC1_14_14_47_motifs.svg
- Supplementary_Data_3/EC1/EC1_14_19_1_motifs.svg
- Supplementary_Data_3/EC1/EC1_4_3_3_motifs.svg
- Supplementary_Data_3/EC1/EC1_2_1_8_motifs.svg
- Supplementary_Data_3/EC1/EC1_2_5_3_motifs.svg
- Supplementary_Data_3/EC1/EC1_3_1_103_motifs.svg
- Supplementary_Data_3/EC1/EC1_5_3_6_motifs.svg
- Supplementary_Data_3/EC1/EC1_13_11_25_motifs.svg
- Supplementary_Data_3/EC1/EC1_1_3_9_motifs.svg
- Supplementary_Data_3/EC1/EC1_3_5_6_motifs.svg
- Supplementary_Data_3/EC1/EC1_3_1_39_motifs.svg
- Supplementary_Data_3/EC1/EC1_14_13_20_motifs.svg
- Supplementary_Data_3/EC1/EC1_2_1_85_motifs.svg
- Supplementary_Data_3/EC1/EC1_1_1_130_motifs.svg
- Supplementary_Data_3/EC1/EC1_1_1_385_motifs.svg
- Supplementary_Data_3/EC1/EC1_5_1_36_motifs.svg
- Supplementary_Data_3/EC1/EC1_3_1_93_motifs.svg
- Supplementary_Data_3/EC1/EC1_3_8_1_motifs.svg
- Supplementary_Data_3/EC1/EC1_1_1_291_motifs.svg
- Supplementary_Data_3/EC1/EC1_1_1_67_motifs.svg
- Supplementary_Data_3/EC1/EC1_1_1_50_motifs.svg
- Supplementary_Data_3/EC1/EC1_3_99_16_motifs.svg
- Supplementary_Data_3/EC1/EC1_2_1_18_motifs.svg
- Supplementary_Data_3/EC1/EC1_11_2_4_motifs.svg
- Supplementary_Data_3/EC1/EC1_14_14_17_motifs.svg
- Supplementary_Data_3/EC1/EC1_3_3_11_motifs.svg
- Supplementary_Data_3/EC1/EC1_17_4_4_motifs.svg
- Supplementary_Data_3/EC1/EC1_1_1_49_motifs.svg
- Supplementary_Data_3/EC1/EC1_3_1_106_motifs.svg
- Supplementary_Data_3/EC1/EC1_6_5_9_motifs.svg
- Supplementary_Data_3/EC1/EC1_1_2_4_motifs.svg
- Supplementary_Data_3/EC1/EC1_13_11_5_motifs.svg
- Supplementary_Data_3/EC1/EC1_1_1_215_motifs.svg
- Supplementary_Data_3/EC1/EC1_1_1_336_motifs.svg
- Supplementary_Data_3/EC1/EC1_4_9_1_motifs.svg
- Supplementary_Data_3/EC1/EC1_1_1_301_motifs.svg
- Supplementary_Data_3/EC1/EC1_14_13_39_motifs.svg
- Supplementary_Data_3/EC1/EC1_3_1_20_motifs.svg
- Supplementary_Data_3/EC1/EC1_1_5_4_motifs.svg
- Supplementary_Data_3/EC1/EC1_7_1_13_motifs.svg
- Supplementary_Data_3/EC1/EC1_10_3_9_motifs.svg
- Supplementary_Data_3/EC1/EC1_1_1_81_motifs.svg
- Supplementary_Data_3/EC1/EC1_14_14_3_motifs.svg
- Supplementary_Data_3/EC1/EC1_8_5_1_motifs.svg
- Supplementary_Data_3/EC1/EC1_3_1_42_motifs.svg
- Supplementary_Data_3/EC1/EC1_3_8_4_motifs.svg
[truncated: 2,310 more entries]
