# Supplementary material for: Functional annotation of enzyme-encoding genes using deep learning with transformer layers
Source: Nat Commun. 2023 Nov 14;14:7370. doi: 10.1038/s41467-023-43216-z (PMC10645960; doi:10.1038/s41467-023-43216-z)
Supplement: Supplementary file 8 — Dataset 5 [file 41467_2023_43216_MOESM8_ESM.xlsx]

## Sheet: Sheet1
Supplementary Data 5. EC number prediction results for the y-ome proteins.
locus tag	EC number	Transcription factor
b0005	None	FALSE
b0006	None	FALSE
b0007	None	FALSE
b0011	None	FALSE
b0012	None	FALSE
b0013	None	FALSE
b0018	None	FALSE
b0024	None	FALSE
b0035	EC:2.3.1.89	FALSE
b0041	None	FALSE
b0042	None	FALSE
b0043	EC:1.5.5.-	FALSE
b0044	None	FALSE
b0045	None	FALSE
b0050	None	FALSE
b0056	None	FALSE
b0057	None	FALSE
b0065	None	FALSE
b0075	None	FALSE
b0106	EC:2.7.8.26	FALSE
b0107	None	FALSE
b0108	None	FALSE
b0111	None	FALSE
b0117	None	FALSE
b0119	None	FALSE
b0122	None	FALSE
b0127	EC:3.6.1.3;EC:3.6.3.25	FALSE
b0128	None	FALSE
b0129	None	FALSE
b0130	None	FALSE
b0132	EC:3.6.3.14	FALSE
b0135	None	FALSE
b0136	None	FALSE
b0137	None	FALSE
b0138	None	FALSE
b0139	None	FALSE
b0140	None	FALSE
b0141	None	FALSE
b0146	None	FALSE
b0148	EC:3.6.4.13	FALSE
b0157	None	FALSE
b0163	None	FALSE
b0187	EC:4.4.1.5	FALSE
b0189	None	FALSE
b0190	None	FALSE
b0193	EC:3.4.-.-	FALSE
b0208	EC:4.2.1.1	TRUE
b0209	None	FALSE
b0210	None	FALSE
b0213	None	FALSE
b0217	None	FALSE
b0223	EC:2.4.2.-	FALSE
b0224	EC:2.-.-.-	FALSE
b0227	EC:3.4.-.-	FALSE
b0234	EC:2.3.1.-	FALSE
b0245	None	FALSE
b0247	None	FALSE
b0248	None	FALSE
b0249	None	FALSE
b0250	None	FALSE
b0251	None	FALSE
b0252	EC:3.1.21.4	FALSE
b0253	None	FALSE
b0254	EC:2.4.2.29	TRUE
b0255	None	FALSE
b0257	None	FALSE
b0262	EC:7.2.2.7	FALSE
b0267	None	TRUE
b0270	None	FALSE
b0271	EC:3.2.1.37	FALSE
b0277	None	FALSE
b0278	None	TRUE
b0279	None	FALSE
b0280	None	FALSE
b0281	None	FALSE
b0282	None	FALSE
b0287	EC:1.9.3.1	FALSE
b0288	None	FALSE
b0289	None	FALSE
b0290	None	FALSE
b0291	None	FALSE
b0292	EC:4.2.2.n1	FALSE
b0293	EC:5.2.1.8	FALSE
b0295	None	FALSE
b0296	None	FALSE
b0301	None	FALSE
b0303	None	FALSE
b0304	EC:1.16.1.1	FALSE
b0306	None	FALSE
b0307	EC:2.5.1.72	FALSE
b0308	None	FALSE
b0310	None	FALSE
b0316	None	TRUE
b0317	None	FALSE
b0318	None	FALSE
b0319	EC:3.2.1.172	FALSE
b0320	EC:6.2.1.5	FALSE
b0321	None	FALSE
b0322	None	FALSE
b0323	EC:2.7.2.2	FALSE
b0324	EC:3.5.4.42;EC:3.5.99.4	TRUE
b0326	None	FALSE
b0327	None	FALSE
b0328	None	FALSE
b0329	None	FALSE
b0341	None	FALSE
b0354	EC:3.6.3.14	FALSE
b0358	None	FALSE
b0363	EC:2.4.-.-	FALSE
b0364	EC:3.-.-.-	FALSE
b0375	None	FALSE
b0379	None	FALSE
b0380	EC:7.1.1.9	FALSE
b0384	None	FALSE
b0387	None	FALSE
b0389	None	FALSE
b0390	None	FALSE
b0396	None	FALSE
b0402	None	FALSE
b0410	EC:3.1.-.-	FALSE
b0412	None	FALSE
b0427	EC:2.7.1.69	FALSE
b0434	None	FALSE
b0442	EC:7.2.4.2	FALSE
b0445	EC:6.3.2.39	TRUE
b0448	EC:7.6.2.2	FALSE
b0449	EC:7.6.2.2	FALSE
b0453	None	FALSE
b0456	None	FALSE
b0457	EC:3.1.4.52	FALSE
b0458	None	FALSE
b0461	None	FALSE
b0466	None	FALSE
b0468	None	FALSE
b0471	None	FALSE
b0478	None	FALSE
b0482	None	TRUE
b0483	None	TRUE
b0486	None	FALSE
b0488	None	FALSE
b0489	EC:2.7.13.3	FALSE
b0490	EC:3.6.3.19	FALSE
b0491	None	FALSE
b0495	EC:3.6.3.28	FALSE
b0496	None	FALSE
b0497	None	FALSE
b0498	None	FALSE
b0510	None	FALSE
b0511	None	FALSE
b0513	None	FALSE
b0518	None	FALSE
b0520	None	FALSE
b0521	EC:2.7.2.2	FALSE
b0527	None	FALSE
b0528	None	FALSE
b0530	None	FALSE
b0531	None	FALSE
b0532	None	FALSE
b0533	None	FALSE
b0534	EC:3.2.1.39	FALSE
b0535	None	TRUE
b0537	EC:2.7.7.-;EC:3.1.-.-	FALSE
b0544	None	FALSE
b0545	None	FALSE
b0546	None	TRUE
b0548	None	FALSE
b0549	EC:3.1.-.-	FALSE
b0551	None	FALSE
b0554	None	FALSE
b0556	EC:3.1.3.16	FALSE
b0557	None	FALSE
b0558	EC:2.7.7.7	FALSE
b0559	None	FALSE
b0560	EC:3.1.21.3	FALSE
b0567	None	FALSE
b0568	None	FALSE
b0569	None	FALSE
b0579	None	FALSE
b0580	None	FALSE
b0587	EC:2.7.13.3	FALSE
b0601	None	FALSE
b0602	EC:1.8.4.8	FALSE
b0603	None	TRUE
b0608	EC:1.2.98.1	FALSE
b0629	None	TRUE
b0631	None	FALSE
b0638	EC:3.1.3.73	FALSE
b0643	None	FALSE
b0644	EC:3.5.2.6	FALSE
b0645	None	FALSE
b0646	EC:4.2.3.13	FALSE
b0647	EC:3.5.2.6	FALSE
b0648	None	FALSE
b0649	None	FALSE
b0650	None	FALSE
b0658	None	FALSE
b0660	None	FALSE
b0682	None	FALSE
b0685	None	TRUE
b0689	None	FALSE
b0699	None	FALSE
b0700	None	FALSE
b0702	None	FALSE
b0704	None	FALSE
b0706	None	FALSE
b0707	None	FALSE
b0711	EC:3.5.2.9	FALSE
b0712	EC:3.5.2.9	FALSE
b0713	EC:3.5.2.9	FALSE
b0715	None	FALSE
b0716	None	FALSE
b0717	None	FALSE
b0718	None	FALSE
b0719	None	FALSE
b0735	EC:3.6.1.27	FALSE
b0753	None	FALSE
b0760	EC:3.6.3.17	FALSE
b0768	None	TRUE
b0769	EC:5.3.2.8	FALSE
b0770	None	FALSE
b0771	EC:4.2.1.85	FALSE
b0772	EC:3.1.1.11	FALSE
b0773	None	FALSE
b0780	None	FALSE
b0786	None	FALSE
b0787	None	FALSE
b0788	EC:2.3.2.3	FALSE
b0790	None	FALSE
b0791	None	FALSE
b0795	EC:5.2.1.8	FALSE
b0798	EC:3.2.2.-	FALSE
b0800	EC:2.4.2.18	FALSE
b0802	None	FALSE
b0803	None	FALSE
b0804	EC:1.14.11.-	FALSE
b0806	None	FALSE
b0814	EC:3.2.1.73	FALSE
b0818	None	FALSE
b0820	EC:3.6.1.3	FALSE
b0821	None	FALSE
b0823	EC:2.3.1.54;EC:4.1.1.83	FALSE
b0824	EC:1.97.1.4	FALSE
b0833	EC:3.1.4.52	FALSE
b0834	EC:2.7.7.65	FALSE
b0836	None	FALSE
b0843	None	FALSE
b0845	None	FALSE
b0847	None	FALSE
b0848	None	FALSE
b0850	None	FALSE
b0853	None	FALSE
b0858	None	FALSE
b0863	None	FALSE
b0865	None	FALSE
b0866	None	FALSE
b0868	None	FALSE
b0869	None	FALSE
b0876	None	FALSE
b0877	None	FALSE
b0897	EC:3.3.2.1	FALSE
b0898	EC:1.6.5.11	FALSE
b0899	EC:1.10.3.10	FALSE
b0900	EC:3.6.4.13;EC:4.2.1.1	TRUE
b0901	EC:1.6.5.2	FALSE
b0906	None	FALSE
b0909	EC:3.4.-.-	FALSE
b0913	None	FALSE
b0916	None	FALSE
b0917	EC:2.7.1.130	FALSE
b0919	None	FALSE
b0920	None	FALSE
b0926	None	FALSE
b0939	None	FALSE
b0940	EC:3.2.1.4	FALSE
b0941	None	FALSE
b0942	None	FALSE
b0943	None	FALSE
b0944	None	FALSE
b0947	None	FALSE
b0950	EC:3.1.3.78	FALSE
b0951	None	FALSE
b0952	None	FALSE
b0955	EC:3.4.21.53	FALSE
b0960	None	FALSE
b0961	None	FALSE
b0964	None	FALSE
b0965	None	FALSE
b0966	None	FALSE
b0975	EC:3.4.23.51	FALSE
b0976	None	FALSE
b0977	None	FALSE
b0983	None	FALSE
b0984	None	FALSE
b0985	None	FALSE
b0986	None	FALSE
b0987	None	FALSE
b0989	None	FALSE
b0990	None	FALSE
b0991	None	FALSE
b0992	None	FALSE
b1001	EC:3.4.19.12	FALSE
b1003	None	FALSE
b1008	EC:1.1.1.298	FALSE
b1009	EC:3.5.1.-	FALSE
b1010	EC:3.5.99.10	FALSE
b1020	None	FALSE
b1029	None	FALSE
b1034	EC:3.1.3.-	FALSE
b1036	None	FALSE
b1043	None	FALSE
b1044	None	FALSE
b1050	None	FALSE
b1051	None	FALSE
b1055	None	FALSE
b1056	None	FALSE
b1057	None	FALSE
b1058	None	FALSE
b1060	None	FALSE
b1061	None	FALSE
b1063	None	FALSE
b1067	None	FALSE
b1068	EC:1.1.1.18	FALSE
b1070	EC:3.1.11.6	FALSE
b1072	None	FALSE
b1075	None	FALSE
b1081	EC:3.2.1.-	FALSE
b1085	None	FALSE
b1088	None	FALSE
b1090	EC:2.3.1.274	FALSE
b1100	EC:3.1.-.-	FALSE
b1104	None	FALSE
b1108	None	FALSE
b1110	None	FALSE
b1115	EC:2.5.1.130	FALSE
b1121	None	FALSE
b1122	None	FALSE
b1137	None	FALSE
b1138	None	FALSE
b1140	EC:2.7.7.-;EC:3.1.-.-	FALSE
b1141	None	FALSE
b1142	None	FALSE
b1143	None	FALSE
b1144	None	FALSE
b1145	EC:3.4.21.88	FALSE
b1146	None	FALSE
b1147	None	FALSE
b1148	None	FALSE
b1149	None	TRUE
b1150	None	FALSE
b1153	None	FALSE
b1154	None	FALSE
b1155	None	FALSE
b1156	None	FALSE
b1161	None	FALSE
b1164	None	FALSE
b1165	None	FALSE
b1166	None	FALSE
b1167	None	FALSE
b1168	EC:3.1.4.52	FALSE
b1171	None	FALSE
b1172	None	FALSE
b1177	None	FALSE
b1179	None	FALSE
b1180	EC:4.3.2.3	FALSE
b1181	None	FALSE
b1188	None	FALSE
b1191	None	FALSE
b1195	None	FALSE
b1196	None	FALSE
b1202	None	FALSE
b1205	None	FALSE
b1213	None	FALSE
b1214	None	FALSE
b1217	None	FALSE
b1219	None	FALSE
b1220	None	FALSE
b1228	None	FALSE
b1229	None	FALSE
b1233	None	FALSE
b1234	None	FALSE
b1242	EC:3.6.1.27	FALSE
b1248	None	FALSE
b1251	None	FALSE
b1254	None	FALSE
b1255	None	FALSE
b1256	EC:3.2.1.14;EC:3.2.1.182;EC:3.2.1.73	FALSE
b1257	None	FALSE
b1258	None	TRUE
b1259	None	FALSE
b1267	EC:2.7.7.87	FALSE
b1268	None	FALSE
b1271	EC:1.-.-.-	FALSE
b1272	EC:3.4.21.-	FALSE
b1273	None	FALSE
b1282	None	FALSE
b1283	None	FALSE
b1284	None	TRUE
b1287	None	FALSE
b1289	EC:3.1.26.5	FALSE
b1294	None	FALSE
b1295	EC:1.16.3.2	FALSE
b1307	None	FALSE
b1310	None	FALSE
b1311	None	FALSE
b1312	None	FALSE
b1313	EC:1.1.1.14	FALSE
b1314	EC:5.3.1.22	FALSE
b1315	EC:1.1.1.292;EC:1.1.99.28	FALSE
b1320	EC:5.1.1.1	TRUE
b1321	None	FALSE
b1322	None	FALSE
b1327	None	FALSE
b1332	None	FALSE
b1333	None	FALSE
b1339	None	TRUE
b1340	EC:3.1.-.-	FALSE
b1345	None	FALSE
b1346	None	FALSE
b1347	None	FALSE
b1351	None	FALSE
b1353	None	FALSE
b1355	None	FALSE
b1357	None	TRUE
b1358	None	FALSE
b1359	None	FALSE
b1360	EC:2.7.7.7	FALSE
b1365	None	FALSE
b1372	None	FALSE
b1373	None	FALSE
b1374	EC:3.1.22.-;EC:6.5.1.-	TRUE
b1375	None	FALSE
b1376	None	FALSE
b1379	None	FALSE
b1381	EC:3.5.1.97	FALSE
b1382	None	FALSE
b1383	None	FALSE
b1389	EC:1.14.13.149	FALSE
b1391	None	FALSE
b1407	None	FALSE
b1408	EC:2.7.8.5	FALSE
b1409	EC:2.7.7.41	FALSE
b1410	None	FALSE
b1411	None	FALSE
b1414	None	FALSE
b1419	None	FALSE
b1420	None	FALSE
b1423	None	FALSE
b1426	EC:5.6.2.2	FALSE
b1428	EC:2.7.7.27	FALSE
b1431	None	FALSE
b1433	EC:1.6.5.11	FALSE
b1436	None	FALSE
b1439	EC:2.6.1.1;EC:2.6.1.39	TRUE
b1441	EC:3.6.3.31	FALSE
b1442	None	FALSE
b1443	EC:2.1.3.3	FALSE
b1445	None	FALSE
b1446	None	FALSE
b1447	None	FALSE
b1451	EC:3.2.1.96	FALSE
b1452	None	FALSE
b1453	EC:2.7.1.69	FALSE
b1454	EC:2.5.1.18	FALSE
b1455	None	FALSE
b1457	None	FALSE
b1460	None	FALSE
b1462	None	FALSE
b1464	EC:5.1.-.-	FALSE
b1466	EC:1.7.99.4	FALSE
b1477	None	TRUE
b1481	None	FALSE
b1483	EC:3.6.1.3;EC:3.6.3.24	FALSE
b1484	EC:3.6.1.3;EC:3.6.3.24	FALSE
b1485	None	FALSE
b1486	None	FALSE
b1487	EC:3.1.3.26	FALSE
b1491	None	FALSE
b1494	EC:3.4.24.55	FALSE
b1495	None	FALSE
b1496	None	FALSE
b1497	None	FALSE
b1498	EC:3.1.6.1;EC:3.1.6.6	FALSE
b1501	EC:1.17.1.9;EC:1.2.1.2	FALSE
b1502	None	FALSE
b1503	None	FALSE
b1504	None	FALSE
b1509	EC:3.2.1.17	FALSE
b1510	EC:3.1.4.50	FALSE
b1520	None	FALSE
b1522	EC:2.7.7.65	FALSE
b1523	None	FALSE
b1526	None	TRUE
b1527	None	FALSE
b1529	None	FALSE
b1532	None	FALSE
b1534	None	FALSE
b1536	None	FALSE
b1537	EC:3.5.1.42	FALSE
b1541	None	FALSE
b1542	EC:1.1.1.57	FALSE
b1544	None	FALSE
b1545	EC:3.1.22.-;EC:6.5.1.-	TRUE
b1546	None	FALSE
b1547	None	FALSE
b1549	EC:2.7.7.7	FALSE
b1550	None	TRUE
b1551	None	FALSE
b1552	None	FALSE
b1553	EC:3.6.3.14	FALSE
b1554	EC:3.2.1.17	FALSE
b1555	None	FALSE
b1556	None	FALSE
b1558	None	FALSE
b1559	None	FALSE
b1560	EC:3.4.19.12	FALSE
b1561	None	FALSE
b1565	None	FALSE
b1566	None	FALSE
b1569	None	FALSE
b1571	None	FALSE
b1572	None	FALSE
b1573	None	FALSE
b1575	None	FALSE
b1576	None	FALSE
b1580	EC:1.1.1.103;EC:1.1.1.14	FALSE
b1581	EC:4.2.1.-;EC:4.2.1.8	FALSE
b1582	None	FALSE
b1583	None	FALSE
b1585	None	FALSE
b1586	None	FALSE
b1587	EC:1.8.5.3	FALSE
b1588	EC:1.8.5.3	FALSE
b1589	EC:1.7.99.4;EC:1.8.5.3	FALSE
b1592	None	FALSE
b1593	EC:6.3.3.3	FALSE
b1595	None	TRUE
b1596	None	FALSE
b1598	EC:3.4.21.-	FALSE
b1604	None	FALSE
b1605	EC:1.6.5.11	FALSE
b1607	None	FALSE
b1614	None	FALSE
b1615	None	FALSE
b1624	EC:1.1.1.371	FALSE
b1626	EC:2.4.1.129	FALSE
b1628	EC:7.-.-.-	FALSE
b1629	EC:7.-.-.-	FALSE
b1630	EC:7.-.-.-	FALSE
b1631	EC:3.4.16.4	FALSE
b1643	None	FALSE
b1644	None	FALSE
b1645	EC:2.4.1.109	FALSE
b1647	EC:1.-.-.-	FALSE
b1648	None	FALSE
b1653	EC:3.6.4.13	FALSE
b1657	None	FALSE
b1659	None	TRUE
b1660	None	FALSE
b1664	None	FALSE
b1667	EC:1.-.-.-	FALSE
b1668	EC:1.18.1.2	FALSE
b1669	None	FALSE
b1670	EC:1.14.99.36;EC:2.3.1.51	FALSE
b1671	EC:1.7.2.2	FALSE
b1672	None	FALSE
b1673	EC:1.2.7.5	FALSE
b1674	None	FALSE
b1685	None	FALSE
b1687	None	FALSE
b1688	None	FALSE
b1689	None	FALSE
b1690	None	FALSE
b1691	None	FALSE
b1694	EC:2.8.3.8	FALSE
b1696	None	TRUE
b1697	None	FALSE
b1698	None	FALSE
b1699	EC:1.14.14.17	FALSE
b1700	EC:4.2.2.2	FALSE
b1705	None	FALSE
b1706	EC:2.7.7.n1	FALSE
b1708	EC:3.4.17.13	FALSE
b1715	None	FALSE
b1722	EC:3.2.1.8	FALSE
b1724	None	FALSE
b1725	EC:2.7.1.-	FALSE
b1726	None	FALSE
b1728	None	FALSE
b1730	None	FALSE
b1739	None	FALSE
b1742	None	FALSE
b1750	None	FALSE
b1751	None	FALSE
b1752	None	FALSE
b1753	None	FALSE
b1754	EC:3.2.1.4	FALSE
b1755	None	FALSE
b1756	EC:3.6.3.25;EC:3.6.3.30	FALSE
b1758	None	FALSE
b1760	None	FALSE
b1762	None	FALSE
b1765	EC:1.-.-.-	FALSE
b1769	None	FALSE
b1770	None	TRUE
b1772	EC:2.7.1.-	FALSE
b1773	EC:4.1.2.13	FALSE
b1774	EC:1.1.1.14	FALSE
b1775	EC:1.3.1.74	FALSE
b1776	EC:1.1.1.103	FALSE
b1777	None	FALSE
b1780	EC:5.1.3.15	FALSE
b1784	EC:2.1.1.148	FALSE
b1785	EC:2.7.7.65	FALSE
b1786	EC:2.7.7.65	FALSE
b1788	None	FALSE
b1789	None	FALSE
b1792	EC:2.1.1.107	FALSE
b1793	None	FALSE
b1795	None	FALSE
b1796	EC:6.3.4.4	FALSE
b1797	None	FALSE
b1801	None	FALSE
b1806	None	FALSE
b1808	EC:3.6.4.12	FALSE
b1809	None	FALSE
b1810	None	FALSE
b1811	None	FALSE
b1815	EC:3.1.4.52	FALSE
b1816	None	FALSE
b1820	None	FALSE
b1824	None	FALSE
b1825	None	FALSE
b1828	None	FALSE
b1833	EC:3.4.23.43	FALSE
b1834	EC:3.4.16.4;EC:3.4.21.107	FALSE
b1836	None	FALSE
b1837	None	FALSE
b1839	None	FALSE
b1840	None	FALSE
b1841	None	FALSE
b1843	None	FALSE
b1846	None	FALSE
b1847	None	FALSE
b1848	None	FALSE
b1862	None	FALSE
b1864	None	TRUE
b1867	EC:3.5.1.110	FALSE
b1868	None	FALSE
b1869	None	FALSE
b1874	None	FALSE
b1875	None	FALSE
b1877	None	FALSE
b1878	None	FALSE
b1902	EC:1.16.3.2	FALSE
b1904	None	FALSE
b1906	None	FALSE
b1908	None	FALSE
b1915	None	FALSE
b1925	None	FALSE
b1926	None	FALSE
b1928	None	FALSE
b1929	None	FALSE
b1930	None	FALSE
b1931	EC:3.4.-.-	FALSE
b1932	EC:2.3.1.-	FALSE
b1935	None	FALSE
b1943	None	FALSE
b1952	None	FALSE
b1953	None	FALSE
b1955	EC:3.1.3.70	FALSE
b1956	EC:2.7.7.65	FALSE
b1957	None	FALSE
b1958	None	FALSE
b1959	EC:3.6.3.17	FALSE
b1962	None	FALSE
b1963	None	FALSE
b1974	None	FALSE
b1978	None	FALSE
b1983	None	TRUE
b2001	None	FALSE
b2002	None	FALSE
b2003	None	FALSE
b2007	None	FALSE
b2008	EC:2.7.13.3	FALSE
b2012	None	FALSE
b2013	None	FALSE
b2015	None	TRUE
b2016	None	FALSE
b2018	None	FALSE
b2032	None	FALSE
b2033	EC:2.3.1.-	FALSE
b2042	EC:2.7.7.9	FALSE
b2043	None	FALSE
b2044	EC:2.4.1.345	FALSE
b2045	EC:2.-.-.-	FALSE
b2046	None	FALSE
b2050	None	FALSE
b2054	EC:2.3.1.-	FALSE
b2055	None	FALSE
b2056	None	FALSE
b2057	None	FALSE
b2058	EC:2.3.1.30	FALSE
b2059	EC:2.4.1.212	FALSE
b2063	EC:2.7.13.3	FALSE
b2064	None	FALSE
b2067	EC:2.7.7.65	FALSE
b2069	None	FALSE
b2070	EC:2.7.-.-	FALSE
b2071	EC:5.2.1.8	FALSE
b2073	None	FALSE
b2077	EC:3.6.3.14	FALSE
b2080	None	FALSE
b2081	EC:3.4.-.-	FALSE
b2082	None	FALSE
b2085	None	FALSE
b2098	None	FALSE
b2099	EC:3.2.2.24	FALSE
b2100	EC:2.7.1.92	FALSE
b2101	None	TRUE
b2102	EC:3.2.1.17	FALSE
b2108	None	FALSE
b2109	EC:3.2.1.23	FALSE
b2110	None	FALSE
b2111	None	FALSE
b2112	None	FALSE
b2113	None	FALSE
b2115	None	FALSE
b2118	None	FALSE
b2119	None	FALSE
b2120	None	TRUE
b2121	None	FALSE
b2123	None	FALSE
b2124	None	FALSE
b2135	None	FALSE
b2136	None	FALSE
b2137	EC:1.1.1.100	FALSE
b2141	EC:2.4.1.129;EC:2.5.1.30	FALSE
b2142	None	FALSE
b2144	None	FALSE
b2145	None	FALSE
b2152	None	FALSE
b2158	None	FALSE
b2160	EC:2.7.1.83	TRUE
b2161	None	FALSE
b2163	None	TRUE
b2164	None	FALSE
b2166	EC:2.7.1.83	FALSE
b2171	None	FALSE
b2172	EC:1.1.1.57	FALSE
b2176	EC:3.1.4.52	FALSE
b2177	None	FALSE
b2178	None	FALSE
b2179	EC:2.4.99.21	FALSE
b2180	EC:3.6.3.24	FALSE
b2181	None	FALSE
b2184	EC:3.6.4.12	FALSE
b2186	None	FALSE
b2187	None	FALSE
b2188	None	FALSE
b2208	None	FALSE
b2221	EC:2.8.3.8;EC:2.8.3.9	FALSE
b2223	EC:2.7.1.69	FALSE
b2225	None	FALSE
b2226	None	FALSE
b2229	EC:1.14.11.16;EC:3.1.22.1;EC:3.2.1.35	FALSE
b2230	EC:2.4.1.129;EC:3.5.1.97	FALSE
b2233	None	FALSE
b2237	None	FALSE
b2244	EC:3.1.21.-	FALSE
b2246	None	FALSE
b2248	None	TRUE
b2249	None	FALSE
b2250	None	FALSE
b2252	EC:3.1.3.-	FALSE
b2256	EC:3.5.1.n3	FALSE
b2259	None	FALSE
b2266	None	FALSE
b2267	None	FALSE
b2270	None	FALSE
b2271	EC:3.4.11.10;EC:3.4.11.6	FALSE
b2272	None	FALSE
b2273	None	FALSE
b2274	None	FALSE
b2275	None	FALSE
b2292	None	FALSE
b2294	None	FALSE
b2295	None	FALSE
b2298	None	FALSE
b2299	EC:3.6.-.-	FALSE
b2304	None	FALSE
b2305	EC:3.1.21.-	FALSE
b2313	None	FALSE
b2317	None	FALSE
b2319	EC:1.2.1.11	FALSE
b2321	EC:2.3.2.27	FALSE
b2322	None	FALSE
b2325	None	FALSE
b2327	None	FALSE
b2331	None	FALSE
b2332	None	FALSE
b2333	None	FALSE
b2334	None	FALSE
b2335	None	FALSE
b2336	None	FALSE
b2339	None	FALSE
b2343	None	FALSE
b2345	None	FALSE
b2347	EC:2.7.1.69	FALSE
b2349	EC:2.7.7.7	FALSE
b2354	None	FALSE
b2357	None	FALSE
b2359	None	FALSE
b2360	None	FALSE
b2362	None	FALSE
b2363	EC:5.4.99.5	FALSE
b2367	EC:1.3.1.74	FALSE
b2368	EC:3.4.21.102	FALSE
b2372	None	FALSE
b2375	EC:5.2.1.8	FALSE
b2376	None	FALSE
b2377	None	FALSE
b2382	None	TRUE
b2383	EC:2.7.1.202;EC:2.7.3.9	FALSE
b2386	EC:2.7.1.69	FALSE
b2387	EC:2.7.1.191;EC:2.7.1.69	FALSE
b2389	EC:1.6.5.11;EC:2.7.1.69	FALSE
b2390	None	FALSE
b2395	EC:3.1.4.52	FALSE
b2398	EC:5.99.1.2	FALSE
b2399	None	FALSE
b2408	None	FALSE
b2409	None	TRUE
b2410	None	FALSE
b2419	None	FALSE
b2420	None	FALSE
b2426	EC:1.1.1.100	FALSE
b2432	None	FALSE
b2433	EC:1.6.5.11	FALSE
b2434	EC:2.3.1.-	FALSE
b2437	None	TRUE
b2438	EC:2.1.1.223	FALSE
b2439	None	FALSE
b2442	None	FALSE
b2443	EC:2.1.1.225;EC:3.6.4.12	TRUE
b2444	None	FALSE
b2445	None	FALSE
b2446	None	FALSE
b2447	None	FALSE
b2448	None	FALSE
b2449	None	FALSE
b2450	None	FALSE
b2452	EC:2.7.1.69	FALSE
b2453	EC:1.1.-.-	FALSE
b2454	EC:2.7.1.33	FALSE
b2455	EC:1.2.1.10;EC:1.2.1.76	FALSE
b2456	None	FALSE
b2457	None	FALSE
b2459	EC:2.5.1.17	FALSE
b2460	None	FALSE
b2461	None	FALSE
b2462	None	FALSE
b2466	None	FALSE
b2468	EC:1.4.1.13	FALSE
b2471	None	FALSE
b2475	None	FALSE
b2490	EC:1.-.-.-	FALSE
b2492	None	FALSE
b2493	None	FALSE
b2495	EC:1.20.4.1	FALSE
b2504	None	FALSE
b2505	None	FALSE
b2506	None	FALSE
b2510	EC:2.3.2.27	FALSE
b2522	None	FALSE
b2534	None	FALSE
b2535	None	FALSE
b2536	None	FALSE
b2543	EC:1.6.5.11	FALSE
b2544	EC:5.1.3.3	FALSE
b2545	EC:1.1.1.14	FALSE
b2546	EC:3.6.3.17	FALSE
b2547	EC:3.6.3.17	FALSE
b2548	EC:3.6.3.17	FALSE
b2549	EC:3.4.15.1	FALSE
b2550	None	TRUE
b2561	None	TRUE
b2562	None	FALSE
b2570	None	FALSE
b2577	None	TRUE
b2581	EC:2.1.1.185	FALSE
b2583	EC:2.5.1.25	FALSE
b2586	EC:3.2.1.4	FALSE
b2602	None	FALSE
b2603	None	FALSE
b2605	None	FALSE
b2611	None	FALSE
b2618	EC:2.7.7.6	FALSE
b2623	EC:1.17.4.1	FALSE
b2624	None	TRUE
b2625	None	FALSE
b2626	None	FALSE
b2627	None	FALSE
b2628	None	FALSE
b2629	None	FALSE
b2632	EC:2.7.1.24	FALSE
b2633	None	FALSE
b2634	None	TRUE
b2635	None	FALSE
b2636	None	FALSE
b2637	None	FALSE
b2642	None	FALSE
b2643	None	FALSE
b2644	None	FALSE
b2645	None	FALSE
b2646	None	FALSE
b2647	None	FALSE
b2649	None	FALSE
b2666	None	FALSE
b2667	None	TRUE
b2671	None	FALSE
b2672	None	FALSE
b2689	None	FALSE
b2713	None	FALSE
b2725	EC:1.16.3.1	FALSE
b2732	None	FALSE
b2735	None	TRUE
b2736	EC:1.1.1.60	FALSE
b2737	EC:2.7.1.217	FALSE
b2738	EC:4.1.2.17	FALSE
b2739	EC:5.3.1.22	FALSE
b2740	None	FALSE
b2749	EC:7.1.1.9	FALSE
b2766	EC:1.5.5.-	FALSE
b2767	EC:3.5.4.5	FALSE
b2768	None	FALSE
b2769	None	FALSE
b2770	None	FALSE
b2771	None	FALSE
b2774	EC:1.1.1.127;EC:1.1.1.69	FALSE
b2775	None	FALSE
b2776	EC:2.7.1.17	FALSE
b2777	EC:4.3.99.3	FALSE
b2778	None	FALSE
b2788	EC:4.2.1.40	FALSE
b2789	None	FALSE
b2790	EC:1.8.1.2;EC:3.1.3.5	FALSE
b2792	None	FALSE
b2807	None	FALSE
b2809	None	FALSE
b2823	None	FALSE
b2824	None	FALSE
b2825	None	FALSE
b2826	None	FALSE
b2832	None	FALSE
b2833	None	FALSE
b2834	EC:1.1.1.91	FALSE
b2845	EC:3.6.3.14	FALSE
b2846	None	TRUE
b2847	None	TRUE
b2848	None	FALSE
b2849	None	FALSE
b2851	EC:3.5.2.6	FALSE
b2852	None	TRUE
b2853	None	FALSE
b2865	None	FALSE
b2866	EC:1.17.1.4	FALSE
b2867	EC:1.17.1.4;EC:1.17.1.5	FALSE
b2868	EC:1.17.1.4;EC:1.17.1.5	FALSE
b2869	EC:1.14.13.48	TRUE
b2870	EC:2.1.3.-	FALSE
b2872	EC:3.5.1.18	FALSE
b2874	EC:2.7.2.2	FALSE
b2875	EC:1.17.1.4	FALSE
b2876	None	FALSE
b2878	None	FALSE
b2879	EC:3.5.4.28	FALSE
b2880	None	FALSE
b2881	EC:1.-.-.-	FALSE
b2886	EC:1.12.7.2	FALSE
b2887	EC:1.4.1.13	FALSE
b2895	EC:2.4.2.6	FALSE
b2898	None	FALSE
b2899	None	FALSE
b2900	EC:3.5.1.135	FALSE
b2902	EC:1.1.1.47	FALSE
b2909	EC:4.1.1.19	FALSE
b2921	None	TRUE
b2922	EC:5.2.1.8	FALSE
b2928	EC:2.7.1.33	FALSE
b2934	EC:2.7.1.69	FALSE
b2939	None	FALSE
b2940	None	FALSE
b2941	None	FALSE
b2944	None	FALSE
b2948	None	FALSE
b2950	EC:2.7.1.148;EC:2.7.1.31	FALSE
b2952	EC:1.6.5.11	FALSE
b2953	None	FALSE
b2955	EC:1.3.98.3	FALSE
b2956	None	FALSE
b2958	EC:5.2.1.8	FALSE
b2959	None	FALSE
b2962	None	FALSE
b2966	None	FALSE
b2968	EC:2.7.13.3	FALSE
b2971	None	FALSE
b2972	EC:3.4.23.43	FALSE
b2977	None	FALSE
b2979	EC:1.1.99.14	FALSE
b2983	None	FALSE
b2984	EC:2.7.4.9	FALSE
b2985	EC:2.7.4.9	FALSE
b2986	EC:2.7.4.9	FALSE
b2992	None	FALSE
b2993	EC:3.4.23.51	FALSE
b2998	None	FALSE
b3002	None	FALSE
b3013	None	FALSE
b3014	None	FALSE
b3024	None	FALSE
b3027	None	FALSE
b3029	EC:1.-.-.-	FALSE
b3033	None	FALSE
b3036	None	FALSE
b3037	None	FALSE
b3038	EC:6.3.1.8	FALSE
b3042	None	FALSE
b3043	None	FALSE
b3047	None	FALSE
b3048	None	FALSE
b3049	None	FALSE
b3050	None	FALSE
b3051	None	FALSE
b3055	EC:3.1.6.1	FALSE
b3059	EC:2.3.1.15;EC:2.3.1.n5	FALSE
b3074	EC:6.1.1.10	FALSE
b3077	EC:3.2.1.23	FALSE
b3078	None	FALSE
b3079	None	FALSE
b3085	EC:3.6.1.-	FALSE
b3086	None	FALSE
b3087	EC:1.1.1.292	FALSE
b3088	None	FALSE
b3090	None	FALSE
b3097	None	FALSE
b3098	None	FALSE
b3099	None	FALSE
b3100	None	FALSE
b3101	None	FALSE
b3103	None	FALSE
b3104	None	FALSE
b3106	None	FALSE
b3107	None	FALSE
b3110	None	FALSE
b3113	EC:3.5.99.10	FALSE
b3120	None	FALSE
b3121	None	FALSE
b3136	EC:3.5.99.-	FALSE
b3141	EC:3.5.99.6	FALSE
b3142	None	FALSE
b3143	None	FALSE
b3144	None	FALSE
b3145	None	FALSE
b3148	None	FALSE
b3150	None	FALSE
b3151	None	FALSE
b3152	None	FALSE
b3154	None	FALSE
b3156	EC:2.3.1.-	FALSE
b3157	None	FALSE
b3158	EC:3.4.-.-	FALSE
b3159	EC:2.8.1.6	FALSE
b3160	EC:1.14.13.107	FALSE
b3173	EC:2.-.-.-	FALSE
b3184	None	FALSE
b3188	None	FALSE
b3196	None	FALSE
b3207	None	FALSE
b3211	None	FALSE
b3214	None	FALSE
b3215	EC:5.4.99.23	FALSE
b3216	None	FALSE
b3219	None	FALSE
b3220	EC:3.1.-.-	FALSE
b3221	None	FALSE
b3223	EC:5.1.3.9	FALSE
b3227	None	FALSE
b3233	EC:2.7.13.3	FALSE
b3238	None	FALSE
b3239	None	FALSE
b3242	None	FALSE
b3244	EC:3.4.-.-	FALSE
b3249	None	FALSE
b3257	None	FALSE
b3263	None	FALSE
b3267	None	FALSE
b3269	None	FALSE
b3270	None	FALSE
b3271	EC:3.6.1.3;EC:3.6.3.28	FALSE
b3279	EC:4.2.1.1	FALSE
b3280	None	FALSE
b3283	EC:5.99.1.2	FALSE
b3284	None	FALSE
b3293	None	FALSE
b3322	None	FALSE
b3323	None	FALSE
b3324	EC:2.7.13.3	FALSE
b3325	None	FALSE
b3326	None	FALSE
b3327	EC:2.7.13.3	FALSE
b3328	None	FALSE
b3329	None	FALSE
b3330	None	FALSE
b3331	EC:2.7.13.3	FALSE
b3332	None	FALSE
b3333	None	FALSE
b3334	None	FALSE
b3337	None	FALSE
b3346	None	TRUE
b3348	EC:3.1.11.6	FALSE
b3351	EC:1.6.5.2	FALSE
b3352	EC:3.6.1.3	FALSE
b3353	EC:2.3.1.31	FALSE
b3354	None	FALSE
b3355	EC:2.7.1.19	FALSE
b3356	None	FALSE
b3358	None	FALSE
b3361	EC:2.7.7.n1	FALSE
b3362	None	FALSE
b3364	None	FALSE
b3369	EC:3.2.1.17	FALSE
b3370	None	FALSE
b3375	None	TRUE
b3376	None	FALSE
b3377	None	FALSE
b3378	None	FALSE
b3379	None	FALSE
b3380	EC:5.4.2.7	FALSE
b3381	None	FALSE
b3382	None	FALSE
b3383	None	FALSE
b3391	None	FALSE
b3392	None	FALSE
b3393	None	FALSE
b3394	EC:2.7.13.3	FALSE
b3395	None	FALSE
b3398	None	FALSE
b3402	EC:2.5.1.32;EC:3.1.4.46	FALSE
b3407	None	FALSE
b3410	None	FALSE
b3413	None	FALSE
b3434	None	FALSE
b3440	EC:1.-.-.-	FALSE
b3442	None	FALSE
b3446	EC:4.1.2.50	FALSE
b3448	None	FALSE
b3466	None	FALSE
b3467	None	FALSE
b3468	EC:3.4.23.43	FALSE
b3472	None	FALSE
b3473	None	FALSE
b3474	None	FALSE
b3482	None	FALSE
b3483	None	FALSE
b3484	None	FALSE
b3485	None	FALSE
b3487	EC:5.2.1.8	FALSE
b3488	EC:3.6.4.12	FALSE
b3490	None	FALSE
b3491	None	FALSE
b3492	EC:1.18.1.2	FALSE
b3494	None	FALSE
b3507	None	TRUE
b3508	EC:2.7.1.69	FALSE
b3511	None	FALSE
b3520	None	TRUE
b3521	EC:4.2.1.1	TRUE
b3522	None	FALSE
b3523	EC:2.7.1.69	FALSE
b3524	None	FALSE
b3527	None	FALSE
b3529	EC:2.7.7.65;EC:3.1.4.52	FALSE
b3530	None	FALSE
b3535	None	FALSE
b3539	EC:1.14.99.36;EC:2.5.1.39	FALSE
b3547	None	FALSE
b3548	EC:3.1.1.3	FALSE
b3550	EC:2.3.1.189;EC:2.3.1.202;EC:2.3.1.257;EC:3.2.2.20	FALSE
b3552	None	FALSE
b3554	None	FALSE
b3555	None	TRUE
b3562	None	FALSE
b3563	None	FALSE
b3570	None	FALSE
b3573	None	FALSE
b3576	None	FALSE
b3582	EC:5.1.3.22	FALSE
b3584	None	FALSE
b3585	None	TRUE
b3586	None	FALSE
b3587	None	FALSE
b3592	EC:2.5.1.18	FALSE
b3593	None	FALSE
b3594	None	FALSE
b3596	None	FALSE
b3597	None	FALSE
b3598	None	FALSE
b3602	None	FALSE
b3611	EC:2.8.1.1	FALSE
b3614	None	FALSE
b3618	None	FALSE
b3638	None	FALSE
b3644	None	TRUE
b3645	EC:2.7.7.7	TRUE
b3646	None	FALSE
b3655	EC:2.7.13.3	FALSE
b3657	None	FALSE
b3659	None	FALSE
b3660	None	FALSE
b3661	None	FALSE
b3663	None	FALSE
b3674	None	FALSE
b3675	None	FALSE
b3676	None	FALSE
b3677	EC:3.6.3.14	FALSE
b3678	EC:3.1.6.6	FALSE
b3679	None	FALSE
b3680	None	TRUE
b3681	EC:3.2.1.122	FALSE
b3682	EC:2.7.1.-	FALSE
b3684	None	TRUE
b3685	EC:2.7.1.69	FALSE
b3688	None	FALSE
b3689	EC:1.10.3.3	FALSE
b3690	None	FALSE
b3691	None	FALSE
b3696	None	FALSE
b3698	None	TRUE
b3707	None	FALSE
b3711	None	TRUE
b3712	None	FALSE
b3716	None	FALSE
b3717	EC:2.1.1.43	FALSE
b3718	EC:3.5.99.6	FALSE
b3719	EC:3.2.1.8	FALSE
b3739	EC:3.6.3.14	FALSE
b3754	EC:2.7.1.69	FALSE
b3755	None	TRUE
b3764	None	FALSE
b3765	None	FALSE
b3782	None	FALSE
b3795	None	FALSE
b3800	None	FALSE
b3802	EC:1.3.3.4	FALSE
b3803	EC:2.1.1.107	FALSE
b3808	None	FALSE
b3810	None	FALSE
b3817	EC:1.9.3.1	FALSE
b3818	None	FALSE
b3819	None	FALSE
b3820	None	FALSE
b3830	EC:3.1.1.45	FALSE
b3832	None	FALSE
b3834	None	FALSE
b3835	EC:2.7.-.-	FALSE
b3848	None	FALSE
b3858	None	FALSE
b3861	EC:3.4.21.107;EC:5.2.1.8	FALSE
b3862	EC:2.3.1.51	FALSE
b3865	EC:3.6.5.5	FALSE
b3872	EC:3.4.21.88	TRUE
b3873	None	FALSE
b3874	None	FALSE
b3875	None	FALSE
b3877	EC:2.7.1.69	FALSE
b3879	EC:5.1.3.3	FALSE
b3884	None	TRUE
b3886	None	FALSE
b3888	None	FALSE
b3889	None	FALSE
b3890	None	FALSE
b3891	None	FALSE
b3896	None	FALSE
b3897	EC:2.7.1.-	TRUE
b3898	EC:3.4.11.-	FALSE
b3899	EC:2.7.1.69	FALSE
b3900	None	FALSE
b3910	None	FALSE
b3920	None	FALSE
b3921	None	FALSE
b3922	None	FALSE
b3923	None	FALSE
b3937	None	FALSE
b3943	None	FALSE
b3944	None	FALSE
b3947	EC:2.7.1.202;EC:2.7.3.9	FALSE
b3949	EC:2.7.1.69	FALSE
b3950	EC:2.7.1.202	FALSE
b3951	EC:2.3.1.54;EC:4.1.1.83	FALSE
b3952	EC:1.97.1.4	FALSE
b3953	EC:2.7.1.202	FALSE
b3954	None	TRUE
b3964	None	FALSE
b3989	None	FALSE
b3999	None	FALSE
b4001	None	FALSE
b4011	None	FALSE
b4012	EC:2.3.1.-	FALSE
b4017	None	FALSE
b4020	None	FALSE
b4023	None	FALSE
b4026	None	FALSE
b4027	None	FALSE
b4028	None	FALSE
b4029	None	FALSE
b4030	None	FALSE
b4037	None	FALSE
b4044	None	FALSE
b4045	None	FALSE
b4047	None	FALSE
b4048	None	FALSE
b4050	None	FALSE
b4056	None	FALSE
b4057	None	FALSE
b4060	EC:7.1.1.9	FALSE
b4065	None	FALSE
b4066	None	FALSE
b4068	None	FALSE
b4072	EC:1.7.2.2	FALSE
b4073	EC:1.7.2.2	FALSE
b4074	None	FALSE
b4075	None	FALSE
b4076	EC:5.4.99.5	FALSE
b4078	EC:3.5.2.6	FALSE
b4097	None	FALSE
b4102	None	TRUE
b4103	None	FALSE
b4107	None	FALSE
b4108	EC:3.11.1.2	FALSE
b4110	None	FALSE
b4121	EC:1.14.99.36	FALSE
b4126	None	FALSE
b4127	None	FALSE
b4135	None	FALSE
b4140	EC:1.6.5.11;EC:3.6.3.14	FALSE
b4144	None	FALSE
b4145	None	FALSE
b4149	None	FALSE
b4156	None	FALSE
b4157	None	FALSE
b4158	None	FALSE
b4176	None	FALSE
b4181	None	FALSE
b4182	EC:3.6.3.14	FALSE
b4183	None	FALSE
b4184	None	FALSE
b4185	None	FALSE
b4186	EC:6.3.1.8	FALSE
b4189	None	FALSE
b4199	None	FALSE
b4204	None	FALSE
b4206	None	FALSE
b4210	None	FALSE
b4212	None	FALSE
b4215	None	FALSE
b4216	None	FALSE
b4217	None	FALSE
b4218	None	FALSE
b4222	EC:2.3.2.-	FALSE
b4223	None	FALSE
b4230	EC:3.6.3.17	FALSE
b4231	EC:3.6.3.17	FALSE
b4234	EC:3.6.3.14	FALSE
b4235	EC:3.4.-.-	FALSE
b4248	EC:3.5.99.5;EC:4.2.1.11	FALSE
b4251	None	TRUE
b4252	None	FALSE
b4253	None	FALSE
b4256	EC:2.3.1.-	FALSE
b4257	None	FALSE
b4263	None	FALSE
b4277	None	FALSE
b4279	None	FALSE
b4280	EC:1.1.1.292	FALSE
b4283	None	FALSE
b4285	None	FALSE
b4295	None	TRUE
b4296	None	FALSE
b4298	EC:4.3.3.7	FALSE
b4299	None	TRUE
b4300	None	TRUE
b4301	EC:5.1.3.1	FALSE
b4302	None	FALSE
b4303	None	FALSE
b4304	EC:2.7.1.69	FALSE
b4305	EC:3.4.11.-	FALSE
b4306	None	FALSE
b4307	EC:2.3.1.189	FALSE
b4315	None	FALSE
b4325	None	FALSE
b4329	None	FALSE
b4330	None	FALSE
b4332	None	FALSE
b4333	None	FALSE
b4334	None	FALSE
b4335	EC:1.3.7.8	FALSE
b4336	None	FALSE
b4338	EC:3.1.21.-	FALSE
b4340	None	TRUE
b4341	None	FALSE
b4347	EC:3.1.-.-	FALSE
b4353	None	FALSE
b4357	None	TRUE
b4360	None	FALSE
b4363	EC:1.6.5.11	FALSE
b4364	None	FALSE
b4377	EC:3.1.1.-	FALSE
b4378	EC:3.1.-.-	FALSE
b4379	EC:1.97.1.4	FALSE
b4380	EC:1.17.4.2;EC:2.7.9.2	FALSE
b4385	EC:2.-.-.-	FALSE
b4387	None	FALSE
b4395	EC:5.4.2.11	FALSE
b4397	None	FALSE
b4400	None	FALSE
b4402	None	FALSE
b4403	EC:2.1.1.200	FALSE
b4406	None	FALSE
b4415	None	FALSE
b4419	None	FALSE
b4421	None	FALSE
b4423	None	FALSE
b4434	None	FALSE
b4455	None	FALSE
b4461	EC:2.7.13.3	FALSE
b4463	EC:2.5.1.26	FALSE
b4465	EC:1.1.1.1	FALSE
b4466	None	TRUE
b4467	EC:1.1.99.14	FALSE
b4468	EC:1.1.99.14	FALSE
b4469	EC:2.8.4.4	FALSE
b4470	None	FALSE
b4472	None	FALSE
b4473	None	FALSE
b4479	None	TRUE
b4482	None	FALSE
b4485	EC:3.6.3.17	FALSE
b4487	None	FALSE
b4502	None	FALSE
b4504	None	FALSE
b4506	None	FALSE
b4509	None	FALSE
b4510	None	FALSE
b4512	None	FALSE
b4517	None	FALSE
b4518	None	FALSE
b4520	None	FALSE
b4522	None	FALSE
b4523	None	FALSE
b4526	None	FALSE
b4527	None	FALSE
b4528	None	FALSE
b4529	None	FALSE
b4533	None	FALSE
b4534	None	FALSE
b4535	EC:2.7.13.3	FALSE
b4536	None	FALSE
b4537	None	FALSE
b4541	None	FALSE
b4542	None	FALSE
b4546	None	FALSE
b4547	None	FALSE
b4548	None	FALSE
b4551	None	FALSE
b4553	None	FALSE
b4554	None	FALSE
b4555	None	FALSE
b4557	None	FALSE
b4558	None	FALSE
b4565	EC:2.7.1.69	FALSE
b4567	None	FALSE
b4568	EC:3.6.3.14	FALSE
b4572	None	FALSE
b4586	None	FALSE
b4588	None	FALSE
b4589	None	FALSE
b4590	None	FALSE
b4592	EC:2.5.1.74;EC:3.6.3.12	FALSE
b4593	None	FALSE
b4594	None	FALSE
b4595	None	FALSE
b4596	None	FALSE
b4598	None	FALSE
b4601	None	FALSE
b4602	None	FALSE
b4604	None	FALSE
b4605	None	FALSE
b4606	None	FALSE
b4610	None	FALSE
b4612	None	FALSE
b4613	EC:3.6.3.12	FALSE
b4620	None	FALSE
b4621	None	FALSE
b4622	EC:3.6.1.27	FALSE
b4655	None	FALSE
b4662	None	FALSE
b4663	None	FALSE
b4664	None	FALSE
b4666	None	FALSE
b4667	None	FALSE
b4668	None	FALSE
b4669	None	FALSE
b4670	None	FALSE
b4671	None	FALSE
b4672	None	FALSE
b4674	None	FALSE
b4675	EC:3.6.3.12	FALSE
b4676	EC:2.7.1.69	FALSE
b4677	None	FALSE
b4678	None	FALSE
b4679	EC:3.6.3.14	FALSE
b4680	EC:3.6.3.12	FALSE
b4682	None	FALSE
b4683	None	FALSE
b4684	None	FALSE
b4685	None	FALSE
b4686	None	FALSE
b4687	None	FALSE
b4689	None	FALSE
b4703	None	FALSE
b4705	None	FALSE
b4706	None	FALSE
b4715	EC:3.5.2.9	FALSE
b4720	None	FALSE
b4721	None	FALSE
b4722	None	FALSE
b4723	None	FALSE
b4724	None	FALSE
b4725	None	FALSE
b4726	None	FALSE
b4727	None	FALSE
b4728	None	FALSE
b4729	None	TRUE
b4730	None	FALSE
b4731	None	FALSE
b4732	None	FALSE
b4733	None	FALSE
b4734	EC:3.6.3.12	FALSE
b4735	None	FALSE
b4736	None	FALSE
b4737	None	FALSE
b4738	None	FALSE
b4739	None	FALSE
b4740	None	FALSE
b4741	EC:1.9.3.1	FALSE
b4742	None	FALSE
b4743	None	FALSE
b4744	None	FALSE
b4745	None	FALSE
b4746	None	FALSE
b4747	None	FALSE
b4748	None	FALSE
b4749	None	FALSE
b4750	None	FALSE
b4751	None	FALSE
b4752	None	FALSE
b4753	None	FALSE
b4754	None	FALSE
b4755	None	FALSE
b4756	EC:1.9.3.1	FALSE
b4757	None	FALSE
