# Supplementary material for: Functional annotation of enzyme-encoding genes using deep learning with transformer layers
Source: Nat Commun. 2023 Nov 14;14:7370. doi: 10.1038/s41467-023-43216-z (PMC10645960; doi:10.1038/s41467-023-43216-z)
Supplement: Supplementary file 10 — Dataset 7 [file 41467_2023_43216_MOESM10_ESM.xlsx]

## Sheet: Sheet1
Supplementary Data 7. NetSolP prediction results for 295 y-ome proteins.
locus tag	EC number	predicted solubility
b0035	EC:2.3.1.89	0.785292
b0106	EC:2.7.8.26	0.587794
b0127	EC:3.6.1.3;EC:3.6.3.25	0.774091
b0132	EC:3.6.3.14	0.803552
b0187	EC:4.4.1.5	0.813336
b0208	EC:4.2.1.1	0.713344
b0252	EC:3.1.21.4	0.561005
b0254	EC:2.4.2.29	0.635912
b0287	EC:1.9.3.1	0.805296
b0292	EC:4.2.2.n1	0.782887
b0293	EC:5.2.1.8	0.864591
b0304	EC:1.16.1.1	0.739565
b0307	EC:2.5.1.72	0.746144
b0319	EC:3.2.1.172	0.804811
b0320	EC:6.2.1.5	0.802406
b0323	EC:2.7.2.2	0.811888
b0324	EC:3.5.4.42;EC:3.5.99.4	0.65271
b0354	EC:3.6.3.14	0.962546
b0380	EC:7.1.1.9	0.866581
b0427	EC:2.7.1.69	0.803532
b0442	EC:7.2.4.2	0.922406
b0445	EC:6.3.2.39	0.570192
b0489	EC:2.7.13.3	0.89544
b0490	EC:3.6.3.19	0.768804
b0534	EC:3.2.1.39	0.800948
b0556	EC:3.1.3.16	0.827954
b0558	EC:2.7.7.7	0.595267
b0560	EC:3.1.21.3	0.919722
b0587	EC:2.7.13.3	0.744323
b0602	EC:1.8.4.8	0.683086
b0608	EC:1.2.98.1	0.762383
b0644	EC:3.5.2.6	0.716224
b0646	EC:4.2.3.13	0.777321
b0647	EC:3.5.2.6	0.816268
b0735	EC:3.6.1.27	0.796899
b0760	EC:3.6.3.17	0.695088
b0769	EC:5.3.2.8	0.631591
b0771	EC:4.2.1.85	0.483631
b0788	EC:2.3.2.3	0.69408
b0795	EC:5.2.1.8	0.863891
b0800	EC:2.4.2.18	0.665722
b0814	EC:3.2.1.73	0.815444
b0897	EC:3.3.2.1	0.703264
b0898	EC:1.6.5.11	0.646423
b0899	EC:1.10.3.10	0.733431
b0900	EC:3.6.4.13;EC:4.2.1.1	0.663088
b0901	EC:1.6.5.2	0.748108
b0917	EC:2.7.1.130	0.959869
b0940	EC:3.2.1.4	0.47756
b0950	EC:3.1.3.78	0.691874
b0955	EC:3.4.21.53	0.55203
b0975	EC:3.4.23.51	0.841073
b1001	EC:3.4.19.12	0.464431
b1010	EC:3.5.99.10	0.858754
b1068	EC:1.1.1.18	0.710595
b1070	EC:3.1.11.6	0.866914
b1115	EC:2.5.1.130	0.676416
b1145	EC:3.4.21.88	0.847156
b1180	EC:4.3.2.3	0.790776
b1242	EC:3.6.1.27	0.849395
b1256	EC:3.2.1.14;EC:3.2.1.182;EC:3.2.1.73	0.825381
b1267	EC:2.7.7.87	0.794328
b1289	EC:3.1.26.5	0.860698
b1295	EC:1.16.3.2	0.904439
b1313	EC:1.1.1.14	0.742475
b1314	EC:5.3.1.22	0.77916
b1315	EC:1.1.1.292;EC:1.1.99.28	0.722159
b1320	EC:5.1.1.1	0.766568
b1360	EC:2.7.7.7	0.787057
b1381	EC:3.5.1.97	0.463991
b1389	EC:1.14.13.149	0.929628
b1408	EC:2.7.8.5	0.73348
b1409	EC:2.7.7.41	0.575831
b1426	EC:5.6.2.2	0.944002
b1428	EC:2.7.7.27	0.799645
b1433	EC:1.6.5.11	0.582206
b1439	EC:2.6.1.1;EC:2.6.1.39	0.54935
b1443	EC:2.1.3.3	0.676273
b1451	EC:3.2.1.96	0.436975
b1453	EC:2.7.1.69	0.77359
b1454	EC:2.5.1.18	0.717497
b1466	EC:1.7.99.4	0.836627
b1483	EC:3.6.1.3;EC:3.6.3.24	0.732539
b1484	EC:3.6.1.3;EC:3.6.3.24	0.770152
b1487	EC:3.1.3.26	0.704878
b1494	EC:3.4.24.55	0.477049
b1501	EC:1.17.1.9;EC:1.2.1.2	0.457352
b1509	EC:3.2.1.17	0.660916
b1510	EC:3.1.4.50	0.463477
b1537	EC:3.5.1.42	0.847989
b1542	EC:1.1.1.57	0.699389
b1549	EC:2.7.7.7	0.677965
b1553	EC:3.6.3.14	0.830298
b1560	EC:3.4.19.12	0.757947
b1587	EC:1.8.5.3	0.475987
b1588	EC:1.8.5.3	0.469708
b1589	EC:1.7.99.4;EC:1.8.5.3	0.697533
b1605	EC:1.6.5.11	0.717404
b1624	EC:1.1.1.371	0.716533
b1626	EC:2.4.1.129	0.763053
b1631	EC:3.4.16.4	0.872135
b1645	EC:2.4.1.109	0.470819
b1668	EC:1.18.1.2	0.585593
b1670	EC:1.14.99.36;EC:2.3.1.51	0.721656
b1671	EC:1.7.2.2	0.668511
b1673	EC:1.2.7.5	0.454459
b1700	EC:4.2.2.2	0.703103
b1708	EC:3.4.17.13	0.792449
b1722	EC:3.2.1.8	0.785112
b1754	EC:3.2.1.4	0.633789
b1756	EC:3.6.3.25;EC:3.6.3.30	0.697484
b1773	EC:4.1.2.13	0.824181
b1775	EC:1.3.1.74	0.782829
b1776	EC:1.1.1.103	0.812063
b1784	EC:2.1.1.148	0.413249
b1792	EC:2.1.1.107	0.899177
b1796	EC:6.3.4.4	0.897298
b1833	EC:3.4.23.43	0.682865
b1834	EC:3.4.16.4;EC:3.4.21.107	0.472914
b1867	EC:3.5.1.110	0.745445
b1902	EC:1.16.3.2	0.869089
b1959	EC:3.6.3.17	0.754005
b2008	EC:2.7.13.3	0.595443
b2044	EC:2.4.1.345	0.717191
b2058	EC:2.3.1.30	0.800261
b2059	EC:2.4.1.212	0.763891
b2063	EC:2.7.13.3	0.7335
b2071	EC:5.2.1.8	0.938549
b2077	EC:3.6.3.14	0.686651
b2102	EC:3.2.1.17	0.620013
b2109	EC:3.2.1.23	0.473789
b2137	EC:1.1.1.100	0.773351
b2141	EC:2.4.1.129;EC:2.5.1.30	0.862561
b2160	EC:2.7.1.83	0.733007
b2172	EC:1.1.1.57	0.619931
b2179	EC:2.4.99.21	0.542506
b2180	EC:3.6.3.24	0.738067
b2223	EC:2.7.1.69	0.710623
b2229	EC:1.14.11.16;EC:3.1.22.1;EC:3.2.1.35	0.795794
b2230	EC:2.4.1.129;EC:3.5.1.97	0.708952
b2271	EC:3.4.11.10;EC:3.4.11.6	0.734765
b2319	EC:1.2.1.11	0.723247
b2321	EC:2.3.2.27	0.850286
b2347	EC:2.7.1.69	0.818772
b2349	EC:2.7.7.7	0.843261
b2363	EC:5.4.99.5	0.923697
b2367	EC:1.3.1.74	0.686617
b2368	EC:3.4.21.102	0.741151
b2375	EC:5.2.1.8	0.910557
b2386	EC:2.7.1.69	0.779609
b2389	EC:1.6.5.11;EC:2.7.1.69	0.606579
b2398	EC:5.99.1.2	0.897342
b2426	EC:1.1.1.100	0.823779
b2433	EC:1.6.5.11	0.829593
b2438	EC:2.1.1.223	0.918005
b2443	EC:2.1.1.225;EC:3.6.4.12	0.82646
b2454	EC:2.7.1.33	0.757478
b2459	EC:2.5.1.17	0.804062
b2468	EC:1.4.1.13	0.523985
b2495	EC:1.20.4.1	0.91606
b2510	EC:2.3.2.27	0.931756
b2543	EC:1.6.5.11	0.816116
b2544	EC:5.1.3.3	0.644323
b2545	EC:1.1.1.14	0.729064
b2546	EC:3.6.3.17	0.795102
b2548	EC:3.6.3.17	0.830735
b2549	EC:3.4.15.1	0.479921
b2581	EC:2.1.1.185	0.782235
b2586	EC:3.2.1.4	0.745702
b2618	EC:2.7.7.6	0.961796
b2623	EC:1.17.4.1	0.841359
b2632	EC:2.7.1.24	0.729122
b2725	EC:1.16.3.1	0.766819
b2749	EC:7.1.1.9	0.791738
b2767	EC:3.5.4.5	0.686954
b2776	EC:2.7.1.17	0.705893
b2790	EC:1.8.1.2;EC:3.1.3.5	0.83095
b2834	EC:1.1.1.91	0.735211
b2845	EC:3.6.3.14	0.601362
b2851	EC:3.5.2.6	0.899882
b2868	EC:1.17.1.4;EC:1.17.1.5	0.887753
b2869	EC:1.14.13.48	0.702157
b2872	EC:3.5.1.18	0.759074
b2875	EC:1.17.1.4	0.868093
b2879	EC:3.5.4.28	0.662607
b2886	EC:1.12.7.2	0.679023
b2887	EC:1.4.1.13	0.486453
b2895	EC:2.4.2.6	0.884401
b2902	EC:1.1.1.47	0.796698
b2909	EC:4.1.1.19	0.910647
b2922	EC:5.2.1.8	0.919534
b2928	EC:2.7.1.33	0.642099
b2934	EC:2.7.1.69	0.898814
b2950	EC:2.7.1.148;EC:2.7.1.31	0.632611
b2952	EC:1.6.5.11	0.771007
b2958	EC:5.2.1.8	0.866226
b2968	EC:2.7.13.3	0.806014
b2972	EC:3.4.23.43	0.683034
b2984	EC:2.7.4.9	0.782971
b2985	EC:2.7.4.9	0.734031
b2986	EC:2.7.4.9	0.763114
b2993	EC:3.4.23.51	0.891837
b3055	EC:3.1.6.1	0.919051
b3074	EC:6.1.1.10	0.965862
b3087	EC:1.1.1.292	0.749306
b3113	EC:3.5.99.10	0.897069
b3159	EC:2.8.1.6	0.719088
b3160	EC:1.14.13.107	0.631881
b3215	EC:5.4.99.23	0.759529
b3233	EC:2.7.13.3	0.874782
b3271	EC:3.6.1.3;EC:3.6.3.28	0.850856
b3279	EC:4.2.1.1	0.816652
b3283	EC:5.99.1.2	0.897714
b3324	EC:2.7.13.3	0.861815
b3327	EC:2.7.13.3	0.584654
b3331	EC:2.7.13.3	0.693404
b3348	EC:3.1.11.6	0.923654
b3353	EC:2.3.1.31	0.633183
b3369	EC:3.2.1.17	0.83125
b3380	EC:5.4.2.7	0.6923
b3394	EC:2.7.13.3	0.76703
b3402	EC:2.5.1.32;EC:3.1.4.46	0.682571
b3446	EC:4.1.2.50	0.949146
b3468	EC:3.4.23.43	0.717549
b3487	EC:5.2.1.8	0.758526
b3488	EC:3.6.4.12	0.524237
b3492	EC:1.18.1.2	0.618457
b3508	EC:2.7.1.69	0.886058
b3521	EC:4.2.1.1	0.631683
b3523	EC:2.7.1.69	0.679688
b3539	EC:1.14.99.36;EC:2.5.1.39	0.631047
b3548	EC:3.1.1.3	0.674023
b3550	EC:2.3.1.189;EC:2.3.1.202;EC:2.3.1.257;EC:3.2.2.20	0.813224
b3592	EC:2.5.1.18	0.674886
b3611	EC:2.8.1.1	0.914615
b3645	EC:2.7.7.7	0.890343
b3655	EC:2.7.13.3	0.667921
b3677	EC:3.6.3.14	0.812482
b3681	EC:3.2.1.122	0.650316
b3685	EC:2.7.1.69	0.694994
b3689	EC:1.10.3.3	0.507152
b3717	EC:2.1.1.43	0.907757
b3718	EC:3.5.99.6	0.778408
b3719	EC:3.2.1.8	0.692906
b3739	EC:3.6.3.14	0.808587
b3754	EC:2.7.1.69	0.698693
b3802	EC:1.3.3.4	0.71716
b3803	EC:2.1.1.107	0.851752
b3817	EC:1.9.3.1	0.83057
b3861	EC:3.4.21.107;EC:5.2.1.8	0.730451
b3862	EC:2.3.1.51	0.683305
b3865	EC:3.6.5.5	0.815426
b3872	EC:3.4.21.88	0.661809
b3877	EC:2.7.1.69	0.809364
b3879	EC:5.1.3.3	0.575521
b3949	EC:2.7.1.69	0.828323
b4060	EC:7.1.1.9	0.431932
b4072	EC:1.7.2.2	0.655237
b4073	EC:1.7.2.2	0.684144
b4076	EC:5.4.99.5	0.810518
b4078	EC:3.5.2.6	0.796728
b4108	EC:3.11.1.2	0.960173
b4121	EC:1.14.99.36	0.692789
b4140	EC:1.6.5.11;EC:3.6.3.14	0.878063
b4182	EC:3.6.3.14	0.867229
b4230	EC:3.6.3.17	0.700652
b4231	EC:3.6.3.17	0.716255
b4234	EC:3.6.3.14	0.965406
b4248	EC:3.5.99.5;EC:4.2.1.11	0.79145
b4280	EC:1.1.1.292	0.548334
b4301	EC:5.1.3.1	0.791599
b4304	EC:2.7.1.69	0.783184
b4307	EC:2.3.1.189	0.827565
b4335	EC:1.3.7.8	0.676535
b4363	EC:1.6.5.11	0.824585
b4379	EC:1.97.1.4	0.668375
b4380	EC:1.17.4.2;EC:2.7.9.2	0.631346
b4395	EC:5.4.2.11	0.73357
b4461	EC:2.7.13.3	0.725749
b4463	EC:2.5.1.26	0.676986
b4469	EC:2.8.4.4	0.466509
b4535	EC:2.7.13.3	0.850415
b4565	EC:2.7.1.69	0.936274
b4568	EC:3.6.3.14	0.850945
b4592	EC:2.5.1.74;EC:3.6.3.12	0.817609
b4613	EC:3.6.3.12	0.827658
b4622	EC:3.6.1.27	0.833508
b4675	EC:3.6.3.12	0.86376
b4676	EC:2.7.1.69	0.696911
b4679	EC:3.6.3.14	0.810857
b4680	EC:3.6.3.12	0.703384
b4715	EC:3.5.2.9	0.907821
b4734	EC:3.6.3.12	0.872501
b4741	EC:1.9.3.1	0.747968
b4756	EC:1.9.3.1	0.877128
