# Supplementary material for: Functional annotation of enzyme-encoding genes using deep learning with transformer layers
Source: Nat Commun. 2023 Nov 14;14:7370. doi: 10.1038/s41467-023-43216-z (PMC10645960; doi:10.1038/s41467-023-43216-z)
Supplement: Supplementary file 12 — Source Data [file 41467_2023_43216_MOESM12_ESM.zip]

Archive with 26 entries (25 files):
- SourceData/
- __MACOSX/._SourceData
- SourceData/Kim_etal_SourceData_Fig1d.xlsx
- __MACOSX/SourceData/._Kim_etal_SourceData_Fig1d.xlsx
- SourceData/Kim_etal_SourceData_Fig1e.xlsx
- __MACOSX/SourceData/._Kim_etal_SourceData_Fig1e.xlsx
- SourceData/Kim_etal_SourceData_Fig4b.xlsx
- __MACOSX/SourceData/._Kim_etal_SourceData_Fig4b.xlsx
- SourceData/Kim_etal_SourceData_SupplementaryFig9.xlsx
- __MACOSX/SourceData/._Kim_etal_SourceData_SupplementaryFig9.xlsx
- SourceData/Kim_etal_SourceData_SupplementaryFig12.xlsx
- __MACOSX/SourceData/._Kim_etal_SourceData_SupplementaryFig12.xlsx
- SourceData/Kim_etal_SourceData_SupplementaryFig2.xlsx
- __MACOSX/SourceData/._Kim_etal_SourceData_SupplementaryFig2.xlsx
- SourceData/Kim_etal_SourceData_Fig1b.xlsx
- __MACOSX/SourceData/._Kim_etal_SourceData_Fig1b.xlsx
- SourceData/Kim_etal_SourceData_Fig1c.xlsx
- __MACOSX/SourceData/._Kim_etal_SourceData_Fig1c.xlsx
- SourceData/Kim_etal_SourceData_SupplementaryFig3.xlsx
- __MACOSX/SourceData/._Kim_etal_SourceData_SupplementaryFig3.xlsx
- SourceData/Kim_etal_SourceData_Fig3a.xlsx
- __MACOSX/SourceData/._Kim_etal_SourceData_Fig3a.xlsx
- SourceData/Kim_etal_SourceData_SupplementaryFig1.xlsx
- __MACOSX/SourceData/._Kim_etal_SourceData_SupplementaryFig1.xlsx
- SourceData/Kim_etal_SourceData_Fig4a.xlsx
- __MACOSX/SourceData/._Kim_etal_SourceData_Fig4a.xlsx
