# Supplementary material for: Functional annotation of enzyme-encoding genes using deep learning with transformer layers
Source: Nat Commun. 2023 Nov 14;14:7370. doi: 10.1038/s41467-023-43216-z (PMC10645960; doi:10.1038/s41467-023-43216-z)
Supplement: Supplementary file 12 — Source Data [file 41467_2023_43216_MOESM12_ESM.zip › SourceData/Kim_etal_SourceData_Fig1d.xlsx]

## Sheet: Sheet1
Source data for Fig. 1d
EC number	Number of EC number types
EC:1	720
EC:2	828
EC:3	649
EC:4	283
EC:5	149
EC:6	129
EC:7	44
