# Supplementary material for: Functional annotation of enzyme-encoding genes using deep learning with transformer layers
Source: Nat Commun. 2023 Nov 14;14:7370. doi: 10.1038/s41467-023-43216-z (PMC10645960; doi:10.1038/s41467-023-43216-z)
Supplement: Supplementary file 12 — Source Data [file 41467_2023_43216_MOESM12_ESM.zip › SourceData/Kim_etal_SourceData_Fig4b.xlsx]

## Sheet: Sheet1
Source data for Fig. 4b
YgfFa	1	2	3	Average
Sample (A0)b	0.1179	0.1341	0.1309	0.1276
Sample (A0, No substrate)c	0.0981	0.1068	0.1065	0.1038
Difference between sample with/without substrate (A0,f)d	0.0198	0.0273	0.0244	0.0238
Sample (A1)b	0.284	0.3114	0.3123	0.3026
Sample (A1, No substrate)c	0.1887	0.2075	0.2069	0.201
Difference between sample with/without substrate (A1,f)d	0.0953	0.1039	0.1054	0.1016
Difference (A1,f-A0,f)d	0.0755	0.0766	0.081	0.0777
NADH concentration (μM)e	1.343	1.3575	1.4155	1.372
YgfF activity (U/mL)f	0.8953	0.905	0.9437	0.9147
YgfF concentration (mg/mL)g	2.9935	2.9935	2.9935	2.9935
Specific YgfF activity (U/mg)h	299.081	302.322	315.235	305.546
YciOa	1	2	3	Average
Sampleb	3.1198	2.8286	2.7699	2.9061
Sample (No substrate)c	2.4126	2.466	2.4407	2.4398
Differenced	0.7072	0.3626	0.3292	0.4663
PPi concentration (nM)e	4.433	2.2022	1.9856	2.8736
YciO activity (U/mL)f	0.0148	0.0073	0.0066	0.0096
YciO concentration (mg/mL)g	0.1852	0.1061	0.1061	0.1325
Specific YciO activity (U/mg)h	0.0798	0.0692	0.0624	0.0705
YjdMa	1	2	3	Average
Sampleb	0.5894	0.6105	0.56	0.5866
Sample (No substrate)c	0.4189	0.3629	0.4103	0.3974
Differenced	0.1705	0.2476	0.1497	0.1893
Phosphate concentration (μM)e	99.8821	80.0114	60.1548	80.0161
YjdM activity (U/mL)f	166.47	133.352	100.258	133.36
YjdM concentration (mg/mL)g	1.206	0.8298	0.8298	0.9552
Specific YjdM activity (U/mg)h	138.037	160.704	120.822	139.854
aBefore measurement, the standard curves are generated using curve fitting method: NADH standards (ranging from 0 to 10 nmol), PPi standards (ranging from 0 to 1 nmol/well), phosphate standards (ranging from 0 to 40 μM).
bAbsorbance from sample with its reaction mix.
cBackground absorbance originated from NADH/PPi/phosphate originally present in the sample
dAbsorbance generated after reaction (b-c).
eConcentration was calculated using their standard curves.
fNADH/PPi/phosphate concentration (e) multiplied by the total volume of reaction mixture and divided by the reaction time.
gEnzyme concentration obtained through Bradford assay.
hSpecific activity is obtained through (f) divided by (g).
