# Supplementary material for: Functional annotation of enzyme-encoding genes using deep learning with transformer layers
Source: Nat Commun. 2023 Nov 14;14:7370. doi: 10.1038/s41467-023-43216-z (PMC10645960; doi:10.1038/s41467-023-43216-z)
Supplement: Supplementary file 12 — Source Data [file 41467_2023_43216_MOESM12_ESM.zip › SourceData/Kim_etal_SourceData_SupplementaryFig9.xlsx]

## Sheet: Sheet1
Source data for Extended Data Fig. 9
coverage	identity	num_assigned	MacroPrecision	MacroRecall	MacroF1	MicroPrecision	MicroRecall	MicroF1
5	5	113069	0.059692	0.763516	0.102283	0.073568	0.980441	0.136866
5	10	113069	0.059692	0.763516	0.102283	0.073568	0.980441	0.136866
5	15	113069	0.059692	0.763516	0.102283	0.073568	0.980441	0.136866
5	20	113069	0.05984	0.763493	0.102516	0.073729	0.9804	0.137145
5	25	113062	0.066947	0.760506	0.113256	0.082276	0.979354	0.1518
5	30	113004	0.102246	0.745001	0.163562	0.121799	0.973944	0.21652
5	35	112492	0.178492	0.71798	0.256969	0.205633	0.961684	0.338818
5	40	110761	0.287863	0.690497	0.36525	0.328366	0.942387	0.48703
5	45	107320	0.407127	0.65491	0.457994	0.485604	0.913519	0.634123
5	50	102913	0.487366	0.621266	0.506906	0.620184	0.877458	0.726723
5	55	96642	0.564877	0.583142	0.541756	0.773863	0.830813	0.801328
5	60	89992	0.598817	0.539643	0.539427	0.860982	0.777769	0.817262
5	65	82645	0.618982	0.499899	0.527372	0.920208	0.720041	0.807911
5	70	75143	0.622268	0.461137	0.505024	0.951625	0.657932	0.777984
5	75	67730	0.615842	0.41386	0.470678	0.969806	0.595913	0.738217
5	80	59632	0.592863	0.359096	0.423451	0.981582	0.527078	0.685867
5	85	50667	0.566244	0.301792	0.369989	0.987767	0.44944	0.617785
5	90	41199	0.522204	0.236515	0.303071	0.990345	0.366367	0.534866
5	95	30216	0.440955	0.158771	0.214573	0.991348	0.26877	0.422888
10	5	113052	0.064145	0.763045	0.108883	0.078346	0.980163	0.145094
10	10	113052	0.064145	0.763045	0.108883	0.078346	0.980163	0.145094
10	15	113052	0.064145	0.763045	0.108883	0.078346	0.980163	0.145094
10	20	113051	0.064313	0.763021	0.109143	0.07853	0.980114	0.14541
10	25	113036	0.072517	0.759953	0.121284	0.088332	0.978987	0.162044
10	30	112860	0.113875	0.744423	0.178687	0.134799	0.973265	0.236801
10	35	112005	0.205116	0.717287	0.286083	0.238893	0.960433	0.382617
10	40	109836	0.334085	0.689881	0.406668	0.397596	0.940776	0.558961
10	45	106035	0.462705	0.654201	0.499989	0.586695	0.911778	0.713974
10	50	101478	0.539733	0.620491	0.541397	0.723255	0.875644	0.792187
10	55	95486	0.600732	0.582325	0.561877	0.845585	0.82935	0.837389
10	60	89050	0.620482	0.538948	0.549737	0.906997	0.776518	0.836701
10	65	82050	0.629112	0.499113	0.531288	0.944545	0.718897	0.816416
10	70	74736	0.627626	0.460626	0.506833	0.965376	0.657	0.781881
10	75	67444	0.617377	0.413345	0.470885	0.976574	0.594916	0.7394
10	80	59435	0.593059	0.358637	0.423241	0.984052	0.526024	0.685575
10	85	50514	0.566385	0.301444	0.369748	0.988896	0.448369	0.616992
10	90	41085	0.522111	0.236064	0.302618	0.990914	0.365468	0.53399
10	95	30141	0.441029	0.158464	0.214219	0.991658	0.268157	0.422157
15	5	113008	0.07423	0.762561	0.123053	0.088077	0.979689	0.161624
15	10	113008	0.07423	0.762561	0.123053	0.088077	0.979689	0.161624
15	15	113008	0.07423	0.762561	0.123053	0.088077	0.979689	0.161624
15	20	113007	0.074453	0.762537	0.123382	0.08831	0.97964	0.162015
15	25	112964	0.085124	0.759518	0.1386	0.100838	0.978431	0.182833
15	30	112626	0.140779	0.743764	0.211109	0.16196	0.972244	0.277666
15	35	111415	0.258166	0.716702	0.338684	0.302136	0.959174	0.459524
15	40	108917	0.401216	0.689209	0.460918	0.497448	0.939313	0.650435
15	45	105056	0.516527	0.653203	0.536718	0.687904	0.910176	0.783582
15	50	100588	0.578054	0.619811	0.564314	0.802357	0.874238	0.836756
15	55	94866	0.619959	0.581726	0.571596	0.887161	0.828312	0.856727
15	60	88582	0.630648	0.538505	0.554545	0.928258	0.775595	0.845087
15	65	81781	0.633501	0.498703	0.532883	0.952965	0.718186	0.819083
15	70	74620	0.629437	0.460338	0.507374	0.968253	0.6566	0.782538
15	75	67368	0.617835	0.412943	0.470831	0.977542	0.594467	0.739329
15	80	59385	0.593332	0.358209	0.42311	0.984388	0.525672	0.685357
15	85	50484	0.56633	0.301031	0.36946	0.989069	0.448165	0.616832
15	90	41054	0.521889	0.235643	0.302192	0.991018	0.365239	0.533761
15	95	30117	0.441035	0.158277	0.214006	0.991712	0.267969	0.421929
20	5	112948	0.088302	0.762216	0.142093	0.101238	0.979273	0.183505
20	10	112948	0.088302	0.762216	0.142093	0.101238	0.979273	0.183505
20	15	112948	0.088302	0.762216	0.142093	0.101238	0.979273	0.183505
20	20	112945	0.08862	0.762191	0.142528	0.101544	0.979224	0.184007
20	25	112869	0.102986	0.759032	0.162067	0.118051	0.977875	0.210669
20	30	112390	0.176138	0.743096	0.251386	0.197684	0.97123	0.328504
20	35	110870	0.31419	0.716066	0.389158	0.369372	0.95785	0.533149
20	40	108294	0.453614	0.688775	0.499409	0.578141	0.938063	0.715382
20	45	104547	0.549605	0.65292	0.557343	0.748551	0.909023	0.82102
20	50	100168	0.595427	0.619513	0.573838	0.83678	0.873151	0.854578
20	55	94632	0.625861	0.58153	0.574236	0.898201	0.827593	0.861453
20	60	88476	0.633274	0.538397	0.555717	0.931967	0.775121	0.846338
20	65	81699	0.634585	0.498625	0.533356	0.954333	0.717711	0.819279
20	70	74560	0.629807	0.460255	0.507483	0.968758	0.65615	0.782384
20	75	67311	0.617861	0.412871	0.470778	0.977775	0.594034	0.739061
20	80	59335	0.593343	0.358131	0.423041	0.984528	0.525288	0.685065
20	85	50430	0.566318	0.300918	0.369345	0.989184	0.447756	0.616467
20	90	41008	0.521903	0.235564	0.302101	0.991142	0.364896	0.533412
20	95	30091	0.441041	0.158259	0.213983	0.991796	0.267765	0.421683
25	5	112858	0.105695	0.761388	0.164105	0.116471	0.978578	0.208165
25	10	112858	0.105695	0.761388	0.164105	0.116471	0.978578	0.208165
25	15	112858	0.105695	0.761388	0.164105	0.116471	0.978578	0.208165
25	20	112855	0.106166	0.761381	0.164689	0.116871	0.978553	0.208804
25	25	112763	0.125633	0.758162	0.189469	0.137946	0.97709	0.241761
25	30	112141	0.215273	0.742171	0.291643	0.235176	0.970069	0.378573
25	35	110469	0.360195	0.715547	0.426856	0.423923	0.956485	0.587473
25	40	107926	0.484929	0.68835	0.521118	0.625059	0.936812	0.749823
25	45	104281	0.563675	0.652544	0.565716	0.772042	0.908018	0.834527
25	50	99981	0.602326	0.619267	0.577641	0.847007	0.872317	0.859476
25	55	94528	0.629048	0.581397	0.575981	0.901882	0.827078	0.862862
25	60	88400	0.634936	0.538227	0.55642	0.933878	0.774687	0.846867
25	65	81646	0.635346	0.498541	0.533697	0.955062	0.717401	0.819345
25	70	74519	0.630377	0.460211	0.507746	0.969285	0.655905	0.782381
25	75	67281	0.61794	0.412831	0.470768	0.978018	0.593837	0.738979
25	80	59317	0.593418	0.358098	0.423026	0.984796	0.525174	0.685032
25	85	50410	0.566371	0.300865	0.369304	0.989306	0.447617	0.616359
25	90	40991	0.52196	0.235503	0.302039	0.991205	0.364773	0.53329
25	95	30076	0.44107	0.158194	0.213924	0.991852	0.26765	0.421547
30	5	112763	0.124487	0.760278	0.186856	0.133011	0.977671	0.234164
30	10	112763	0.124487	0.760278	0.186856	0.133011	0.977671	0.234164
30	15	112763	0.124487	0.760278	0.186856	0.133011	0.977671	0.234164
30	20	112761	0.125035	0.760271	0.187518	0.133503	0.977654	0.234926
30	25	112611	0.149746	0.756978	0.217106	0.159349	0.976011	0.273968
30	30	111881	0.251943	0.741059	0.3269	0.271133	0.968811	0.423691
30	35	110173	0.39395	0.714904	0.453211	0.463894	0.955325	0.624525
30	40	107677	0.502406	0.687667	0.532586	0.650231	0.935897	0.767339
30	45	104097	0.570873	0.652277	0.569948	0.783502	0.907184	0.840819
30	50	99835	0.606425	0.619058	0.580041	0.853333	0.871557	0.862349
30	55	94432	0.631071	0.581157	0.576935	0.904451	0.826506	0.863723
30	60	88329	0.635893	0.53805	0.556742	0.935172	0.774271	0.847149
30	65	81592	0.635667	0.498386	0.533703	0.955907	0.717098	0.819459
30	70	74472	0.630573	0.460053	0.507689	0.969587	0.655603	0.782264
30	75	67248	0.618095	0.412674	0.470679	0.978261	0.593617	0.738877
30	80	59296	0.593494	0.357955	0.422903	0.984867	0.52501	0.68491
30	85	50396	0.566208	0.300768	0.369181	0.989339	0.447503	0.616257
30	90	40970	0.522019	0.235469	0.302016	0.991223	0.36461	0.533118
30	95	30069	0.440835	0.158173	0.213895	0.991851	0.267593	0.421475
35	5	112623	0.14458	0.759208	0.209658	0.150634	0.976649	0.261011
35	10	112623	0.14458	0.759208	0.209658	0.150634	0.976649	0.261011
35	15	112623	0.14458	0.759208	0.209658	0.150634	0.976649	0.261011
35	20	112619	0.145255	0.75919	0.21045	0.151219	0.976592	0.261887
35	25	112450	0.174747	0.755895	0.243946	0.181925	0.974745	0.306622
35	30	111640	0.285403	0.740417	0.356792	0.303955	0.967617	0.462596
35	35	109898	0.418287	0.714148	0.471262	0.493367	0.95387	0.650354
35	40	107475	0.513732	0.687041	0.539757	0.666494	0.934802	0.778169
35	45	103932	0.575971	0.651955	0.57296	0.790949	0.90622	0.84467
35	50	99702	0.609789	0.618742	0.581836	0.858206	0.870797	0.864456
35	55	94358	0.633107	0.580954	0.577858	0.90646	0.826016	0.86437
35	60	88275	0.637429	0.53781	0.55729	0.936392	0.773903	0.847429
35	65	81549	0.63678	0.498265	0.534186	0.956618	0.716763	0.819501
35	70	74446	0.631367	0.459966	0.508016	0.969929	0.655374	0.782213
35	75	67226	0.618732	0.412567	0.470798	0.978464	0.593404	0.73877
35	80	59273	0.593859	0.35785	0.422955	0.985028	0.52483	0.684796
35	85	50380	0.566264	0.300665	0.369101	0.989425	0.447372	0.61615
35	90	40953	0.522018	0.235339	0.301868	0.991286	0.364471	0.532979
35	95	30056	0.440832	0.158108	0.213815	0.991877	0.267462	0.421316
40	5	112463	0.167017	0.758005	0.233531	0.169028	0.975415	0.288127
40	10	112463	0.167017	0.758005	0.233531	0.169028	0.975415	0.288127
40	15	112463	0.167017	0.758005	0.233531	0.169028	0.975415	0.288127
40	20	112456	0.167792	0.757996	0.234413	0.169703	0.975358	0.289105
40	25	112274	0.200543	0.754836	0.270236	0.205151	0.973543	0.338889
40	30	111393	0.313025	0.739315	0.380769	0.333076	0.966024	0.495357
40	35	109637	0.43523	0.712957	0.48329	0.515195	0.952293	0.668648
40	40	107288	0.521389	0.68637	0.544664	0.678661	0.933723	0.786018
40	45	103784	0.580101	0.651376	0.575239	0.797602	0.905231	0.848015
40	50	99580	0.61233	0.618289	0.583108	0.862008	0.870004	0.865987
40	55	94273	0.634454	0.580404	0.5783	0.908246	0.825476	0.864885
40	60	88207	0.638576	0.537586	0.557716	0.937408	0.773494	0.847599
40	65	81510	0.637291	0.498201	0.534364	0.95744	0.716526	0.819647
40	70	74408	0.631594	0.459899	0.508078	0.970494	0.655145	0.782233
40	75	67197	0.618872	0.412519	0.470844	0.979052	0.593249	0.738817
40	80	59245	0.593915	0.357779	0.422941	0.985249	0.524626	0.684676
40	85	50354	0.566316	0.300593	0.36906	0.989528	0.447184	0.615992
40	90	40942	0.522021	0.235325	0.301855	0.991328	0.364397	0.532906
40	95	30041	0.440836	0.158092	0.213796	0.991934	0.267356	0.421189
45	5	112297	0.188131	0.756194	0.254883	0.186986	0.974058	0.313743
45	10	112297	0.188131	0.756194	0.254883	0.186986	0.974058	0.313743
45	15	112297	0.188131	0.756194	0.254883	0.186986	0.974058	0.313743
45	20	112290	0.188964	0.756186	0.255816	0.187735	0.974001	0.314794
45	25	112070	0.225269	0.753197	0.293911	0.227203	0.971998	0.368313
45	30	111153	0.33707	0.737826	0.400626	0.357062	0.964365	0.521161
45	35	109385	0.448534	0.711805	0.49242	0.530696	0.950772	0.681177
45	40	107073	0.527285	0.685458	0.548185	0.687795	0.932203	0.791562
45	45	103603	0.583223	0.650796	0.576917	0.802423	0.90398	0.85018
45	50	99437	0.614363	0.617823	0.584097	0.865006	0.869064	0.86703
45	55	94166	0.63579	0.579853	0.57858	0.909929	0.824871	0.865315
45	60	88146	0.638893	0.537221	0.55774	0.938318	0.773102	0.847735
45	65	81448	0.637563	0.497835	0.534326	0.957959	0.716093	0.819554
45	70	74364	0.631662	0.459589	0.508021	0.970869	0.654834	0.782133
45	75	67166	0.618912	0.412471	0.470827	0.979282	0.59302	0.738705
45	80	59218	0.59397	0.357737	0.422942	0.985409	0.524397	0.684519
45	85	50334	0.566319	0.300553	0.369021	0.989578	0.447004	0.615831
45	90	40929	0.522025	0.235303	0.30183	0.991392	0.364283	0.532793
45	95	30027	0.440842	0.158073	0.213771	0.99202	0.267233	0.421044
50	5	112095	0.208816	0.754137	0.275133	0.204378	0.972268	0.337757
50	10	112095	0.208816	0.754137	0.275133	0.204378	0.972268	0.337757
50	15	112095	0.208816	0.754137	0.275133	0.204378	0.972268	0.337757
50	20	112087	0.209793	0.754128	0.276184	0.205201	0.972203	0.338875
50	25	111853	0.248246	0.751355	0.315452	0.247873	0.970127	0.394858
50	30	110884	0.35739	0.73599	0.417074	0.376825	0.962542	0.541614
50	35	109161	0.459342	0.710268	0.499829	0.543291	0.949252	0.691062
50	40	106853	0.532419	0.684165	0.551224	0.696174	0.930682	0.796526
50	45	103425	0.586099	0.649847	0.578083	0.807488	0.902836	0.852505
50	50	99286	0.615987	0.616986	0.584527	0.867857	0.868092	0.867974
50	55	94054	0.636326	0.57927	0.578499	0.911521	0.824087	0.865602
50	60	88052	0.639395	0.536956	0.55785	0.939276	0.772448	0.847732
50	65	81382	0.637913	0.497587	0.534301	0.958562	0.715627	0.819469
50	70	74315	0.63162	0.459354	0.507848	0.971208	0.654516	0.782016
50	75	67127	0.618943	0.412381	0.47073	0.979499	0.592791	0.738589
50	80	59192	0.593992	0.357715	0.422926	0.985541	0.524242	0.684419
50	85	50314	0.566365	0.300536	0.369014	0.989718	0.446874	0.615734
50	90	40913	0.522084	0.235287	0.301821	0.991566	0.364185	0.532713
50	95	30016	0.44088	0.158037	0.213729	0.992078	0.26716	0.420958
55	5	111853	0.228818	0.752133	0.294121	0.221499	0.970217	0.360659
55	10	111853	0.228818	0.752133	0.294121	0.221499	0.970217	0.360659
55	15	111853	0.228818	0.752133	0.294121	0.221499	0.970217	0.360659
55	20	111843	0.229985	0.75212	0.295287	0.222375	0.970143	0.361815
55	25	111596	0.269278	0.749308	0.334454	0.267301	0.968092	0.418931
55	30	110609	0.373931	0.734493	0.430147	0.393877	0.960564	0.558672
55	35	108911	0.467801	0.708858	0.505944	0.555235	0.947462	0.70016
55	40	106596	0.53749	0.682869	0.554354	0.704311	0.928729	0.8011
55	45	103244	0.589615	0.648948	0.580014	0.812131	0.901389	0.854436
55	50	99131	0.618374	0.616436	0.585482	0.87088	0.866972	0.868921
55	55	93959	0.637407	0.57884	0.578759	0.91351	0.823294	0.866059
55	60	87980	0.640213	0.536544	0.557979	0.94091	0.771892	0.848062
55	65	81325	0.638837	0.497279	0.534536	0.9596	0.715202	0.819569
55	70	74282	0.632178	0.459103	0.507915	0.97169	0.654213	0.781956
55	75	67098	0.619124	0.412093	0.470636	0.979688	0.592513	0.738427
55	80	59169	0.594216	0.357433	0.422805	0.985717	0.524013	0.684266
55	85	50289	0.566286	0.300247	0.36874	0.989765	0.446555	0.61544
55	90	40894	0.521862	0.235125	0.301625	0.991605	0.363964	0.532483
55	95	30007	0.440897	0.158017	0.213705	0.992137	0.267086	0.420872
60	5	111565	0.248729	0.749926	0.311851	0.238527	0.967904	0.382734
60	10	111565	0.248729	0.749926	0.311851	0.238527	0.967904	0.382734
60	15	111565	0.248729	0.749926	0.311851	0.238527	0.967904	0.382734
60	20	111554	0.249966	0.749868	0.312988	0.239438	0.967822	0.383899
60	25	111287	0.288223	0.74711	0.350985	0.285919	0.965819	0.44122
60	30	110310	0.388325	0.732256	0.441167	0.409406	0.958423	0.573733
60	35	108616	0.475128	0.706882	0.510601	0.567447	0.945255	0.709171
60	40	106353	0.541948	0.681646	0.556731	0.712716	0.926817	0.805787
60	45	103055	0.592414	0.648076	0.581327	0.81695	0.9	0.856466
60	50	98971	0.62002	0.615708	0.586044	0.874016	0.865729	0.869853
60	55	93834	0.63851	0.578284	0.579031	0.915695	0.822329	0.866504
60	60	87889	0.641029	0.536256	0.558189	0.942554	0.77123	0.848328
60	65	81246	0.639351	0.496998	0.53456	0.960431	0.714589	0.819469
60	70	74227	0.632485	0.458873	0.507841	0.972204	0.653788	0.781819
60	75	67058	0.619385	0.411907	0.470598	0.980023	0.592211	0.738287
60	80	59136	0.594332	0.357311	0.422728	0.985907	0.52376	0.684096
60	85	50260	0.566388	0.300044	0.368611	0.989939	0.446318	0.615249
60	90	40864	0.521859	0.234829	0.301353	0.99171	0.363727	0.532244
60	95	29985	0.440861	0.15779	0.213469	0.992162	0.266915	0.420661
65	5	111255	0.267987	0.746909	0.328979	0.255871	0.965501	0.404535
65	10	111255	0.267987	0.746909	0.328979	0.255871	0.965501	0.404535
65	15	111255	0.267987	0.746909	0.328979	0.255871	0.965501	0.404535
65	20	111243	0.269156	0.746851	0.330046	0.25677	0.965419	0.405651
65	25	110973	0.306574	0.744284	0.366824	0.304091	0.963515	0.462283
65	30	109993	0.401126	0.729579	0.450672	0.424754	0.95615	0.588207
65	35	108322	0.482818	0.705464	0.515668	0.581197	0.943163	0.719204
65	40	106101	0.546842	0.680399	0.559681	0.722606	0.924953	0.811354
65	45	102861	0.59534	0.647215	0.583048	0.823337	0.898619	0.859332
65	50	98776	0.622021	0.614727	0.586885	0.878938	0.864283	0.871549
65	55	93684	0.639286	0.577384	0.579141	0.91859	0.821251	0.867197
65	60	87764	0.641157	0.535331	0.557888	0.944292	0.770298	0.848467
65	65	81139	0.639476	0.496244	0.53427	0.961286	0.713756	0.819231
65	70	74144	0.632691	0.458521	0.507789	0.972567	0.653118	0.781456
65	75	66980	0.619681	0.411604	0.470563	0.980173	0.591549	0.737815
65	80	59081	0.594622	0.357195	0.422808	0.986061	0.523277	0.683722
65	85	50219	0.566663	0.299896	0.368638	0.990074	0.445958	0.614933
65	90	40828	0.522059	0.234704	0.30133	0.991813	0.3634	0.531909
65	95	29956	0.440907	0.157682	0.213383	0.992183	0.266612	0.420288
70	5	110845	0.2852	0.742707	0.344027	0.274773	0.962092	0.427463
70	10	110845	0.2852	0.742707	0.344027	0.274773	0.962092	0.427463
70	15	110845	0.2852	0.742707	0.344027	0.274773	0.962092	0.427463
70	20	110836	0.286391	0.742654	0.34507	0.275702	0.962027	0.428579
70	25	110575	0.323575	0.740321	0.380903	0.323209	0.960221	0.483629
70	30	109607	0.412078	0.726119	0.458827	0.441464	0.953053	0.603418
70	35	107986	0.489754	0.703235	0.520186	0.595838	0.940572	0.72953
70	40	105788	0.551455	0.678288	0.562	0.732517	0.922624	0.816652
70	45	102578	0.598262	0.645538	0.584151	0.829956	0.896379	0.86189
70	50	98550	0.623934	0.613238	0.587382	0.8839	0.862501	0.873069
70	55	93509	0.640644	0.576603	0.579455	0.921098	0.819894	0.867554
70	60	87613	0.641942	0.534722	0.557905	0.945931	0.769146	0.848427
70	65	81025	0.639967	0.495953	0.534309	0.962081	0.712938	0.818981
70	70	74052	0.63327	0.458357	0.507954	0.97304	0.652505	0.78117
70	75	66916	0.619904	0.411496	0.470543	0.980466	0.59114	0.73758
70	80	59042	0.594735	0.357103	0.422791	0.986206	0.523	0.683519
70	85	50201	0.566766	0.299825	0.368607	0.990143	0.445819	0.614814
70	90	40812	0.522059	0.234669	0.30129	0.991832	0.363261	0.531763
70	95	29943	0.440907	0.157674	0.213374	0.99221	0.266514	0.420168
75	5	110395	0.305101	0.73642	0.361104	0.297285	0.958292	0.453793
75	10	110395	0.305101	0.73642	0.361104	0.297285	0.958292	0.453793
75	15	110395	0.305101	0.73642	0.361104	0.297285	0.958292	0.453793
75	20	110387	0.306236	0.736418	0.36207	0.298241	0.958259	0.454902
75	25	110115	0.342367	0.734084	0.396374	0.345794	0.956379	0.507936
75	30	109148	0.424922	0.720762	0.468087	0.460852	0.949318	0.620486
75	35	107560	0.498154	0.699235	0.525206	0.612005	0.937205	0.740473
75	40	105412	0.556206	0.674897	0.56398	0.743386	0.919624	0.822167
75	45	102252	0.602697	0.643144	0.585581	0.836696	0.893723	0.86427
75	50	98288	0.626907	0.611513	0.588065	0.887893	0.860425	0.873943
75	55	93271	0.64237	0.575211	0.57953	0.923757	0.817965	0.867648
75	60	87438	0.642512	0.533829	0.557676	0.948012	0.767707	0.848385
75	65	80911	0.640319	0.495378	0.53402	0.963162	0.712039	0.818778
75	70	73972	0.63361	0.457928	0.507762	0.974059	0.651843	0.781023
75	75	66848	0.61973	0.410994	0.470115	0.981073	0.590593	0.737325
75	80	58987	0.594494	0.356635	0.422394	0.987078	0.522558	0.683351
75	85	50165	0.566897	0.299631	0.3685	0.990245	0.445533	0.614562
75	90	40791	0.521904	0.234203	0.300895	0.991873	0.363089	0.531585
75	95	29932	0.44079	0.157344	0.213087	0.992238	0.266432	0.420069
80	5	109787	0.32632	0.72958	0.379232	0.323028	0.952979	0.482504
80	10	109787	0.32632	0.72958	0.379232	0.323028	0.952979	0.482504
80	15	109787	0.326322	0.72958	0.379236	0.32303	0.952979	0.482506
80	20	109780	0.327258	0.729579	0.380053	0.323951	0.952946	0.483529
80	25	109504	0.36228	0.727508	0.412402	0.370979	0.951304	0.533794
80	30	108529	0.437255	0.714741	0.476591	0.481593	0.944201	0.637849
80	35	107025	0.507085	0.694509	0.530517	0.628539	0.932914	0.75106
80	40	104951	0.561671	0.670613	0.566303	0.754933	0.915872	0.827652
80	45	101823	0.60612	0.640003	0.586332	0.843099	0.890102	0.865963
80	50	97931	0.628811	0.60911	0.587891	0.890909	0.857581	0.873927
80	55	92956	0.643179	0.573118	0.578798	0.925808	0.815317	0.867057
80	60	87195	0.64332	0.531827	0.556835	0.949208	0.765705	0.847639
80	65	80711	0.640573	0.493699	0.533047	0.96403	0.710388	0.817998
80	70	73827	0.633557	0.456181	0.506576	0.974896	0.650666	0.780446
80	75	66748	0.619109	0.409837	0.469083	0.981862	0.589775	0.73691
80	80	58904	0.593838	0.35574	0.421487	0.987503	0.521864	0.682858
80	85	50104	0.56621	0.299031	0.367786	0.990486	0.445035	0.614134
80	90	40758	0.521203	0.233704	0.300281	0.991977	0.362812	0.531302
80	95	29911	0.439621	0.157003	0.212557	0.992384	0.266261	0.419869
85	5	108956	0.351196	0.717096	0.398795	0.357772	0.945877	0.51917
85	10	108956	0.351196	0.717096	0.398795	0.357772	0.945877	0.51917
85	15	108956	0.351199	0.717096	0.398799	0.357774	0.945877	0.519173
85	20	108950	0.351872	0.717095	0.399388	0.35865	0.94586	0.520092
85	25	108677	0.383485	0.71492	0.428237	0.403603	0.944234	0.565492
85	30	107735	0.452061	0.703857	0.485402	0.509318	0.937744	0.66011
85	35	106253	0.517102	0.685334	0.534791	0.648543	0.926571	0.763019
85	40	104255	0.567752	0.662979	0.567625	0.767512	0.910119	0.832754
85	45	101190	0.609368	0.633959	0.585757	0.84946	0.884945	0.866839
85	50	97407	0.630643	0.603802	0.586267	0.894986	0.853233	0.873611
85	55	92518	0.643301	0.568662	0.576365	0.928349	0.811704	0.866117
85	60	86840	0.643031	0.528315	0.55473	0.951136	0.762844	0.846648
85	65	80423	0.640215	0.491113	0.53136	0.965302	0.708067	0.816913
85	70	73613	0.632618	0.453782	0.504629	0.975776	0.648909	0.779462
85	75	66569	0.617848	0.407752	0.46719	0.982407	0.588296	0.735907
85	80	58766	0.592242	0.353971	0.419752	0.987935	0.520695	0.68196
85	85	50010	0.565267	0.297865	0.366578	0.990596	0.444266	0.613423
85	90	40696	0.520504	0.232781	0.299356	0.992055	0.362289	0.530752
85	95	29864	0.438923	0.156391	0.211851	0.992464	0.26586	0.419378
90	5	107551	0.381547	0.697107	0.421972	0.411342	0.933993	0.571144
90	10	107551	0.381547	0.697107	0.421972	0.411342	0.933993	0.571144
90	15	107551	0.381547	0.697107	0.421972	0.411342	0.933993	0.571144
90	20	107543	0.382126	0.697104	0.422488	0.412203	0.93396	0.571968
90	25	107292	0.410304	0.695207	0.446843	0.453652	0.932481	0.610363
90	30	106404	0.470685	0.686197	0.495488	0.553016	0.926481	0.692612
90	35	105023	0.529557	0.669706	0.538906	0.678482	0.916159	0.779608
90	40	103078	0.575686	0.648587	0.567294	0.785013	0.900074	0.838615
90	45	100090	0.612396	0.622073	0.582122	0.858239	0.875979	0.867018
90	50	96422	0.631895	0.593777	0.581969	0.900393	0.845133	0.871888
90	55	91664	0.643189	0.560781	0.571841	0.931839	0.804732	0.863634
90	60	86142	0.641995	0.522622	0.550649	0.953251	0.757131	0.843947
90	65	79880	0.638767	0.486586	0.527852	0.966607	0.703604	0.814399
90	70	73190	0.630711	0.449657	0.501073	0.976716	0.645255	0.777118
90	75	66246	0.616389	0.404924	0.464601	0.983078	0.585468	0.733878
90	80	58531	0.590765	0.351742	0.417578	0.988366	0.518668	0.680321
90	85	49863	0.564056	0.296451	0.365071	0.991059	0.443008	0.61231
90	90	40593	0.520301	0.232144	0.298694	0.992169	0.361406	0.52982
90	95	29799	0.438703	0.155902	0.211356	0.992599	0.265288	0.418678
95	5	104330	0.428898	0.649186	0.450002	0.513985	0.905672	0.655795
95	10	104330	0.428898	0.649186	0.450002	0.513985	0.905672	0.655795
95	15	104330	0.428898	0.649186	0.450002	0.513985	0.905672	0.655795
95	20	104325	0.429403	0.649172	0.45042	0.514843	0.905631	0.656482
95	25	104080	0.452806	0.647733	0.468616	0.549606	0.904332	0.683697
95	30	103242	0.500306	0.642161	0.504404	0.634858	0.899371	0.744312
95	35	101888	0.547447	0.628879	0.536437	0.733452	0.88935	0.803913
95	40	99976	0.58468	0.611982	0.557799	0.817344	0.873739	0.844601
95	45	97192	0.614016	0.591861	0.568673	0.876887	0.851631	0.864074
95	50	93711	0.631257	0.56798	0.568011	0.911361	0.822452	0.864627
95	55	89268	0.640101	0.538241	0.557221	0.938356	0.784307	0.854444
95	60	84105	0.638725	0.504846	0.538158	0.956994	0.739869	0.83454
95	65	78228	0.63376	0.471356	0.516134	0.968777	0.689522	0.805636
95	70	71888	0.62584	0.437336	0.490831	0.978398	0.634123	0.769509
95	75	65292	0.612187	0.396668	0.457103	0.984492	0.577483	0.727959
95	80	57833	0.589223	0.346319	0.412745	0.989699	0.512775	0.675543
95	85	49439	0.562516	0.292722	0.361545	0.991991	0.43933	0.608964
95	90	40336	0.519819	0.230787	0.297286	0.992817	0.359224	0.527563
95	95	29680	0.438572	0.155275	0.210661	0.993699	0.264258	0.417491
