# Supplementary material for: Functional annotation of enzyme-encoding genes using deep learning with transformer layers
Source: Nat Commun. 2023 Nov 14;14:7370. doi: 10.1038/s41467-023-43216-z (PMC10645960; doi:10.1038/s41467-023-43216-z)
Supplement: Supplementary file 12 — Source Data [file 41467_2023_43216_MOESM12_ESM.zip › SourceData/Kim_etal_SourceData_SupplementaryFig12.xlsx]

## Sheet: Sheet1
Source data for Supplementary Fig. 3
Sample number	Time (h)	OD600	Pyruvate	Succinate	Acetate	Glucose
1	0	0.291	0.66	0.931	0	19.565
2	4	1	1.965	3.198	0.226	15.893
3	6	2.17	3.578	6.508	0.267	12.52
4	8	3.94	6.405	12.672	0	9.185
5	11	8.36	9.946	27.359	0	6.325
6	14	8.7	9.348	44.868	0	0.434
7	16	8.53	9.797	64.974	0.83	0.702
8	23	7.03	7.267	81.488	1.159	9.843
9	25	6.15	7.293	86.523	1.319	3.845
