# Supplementary material for: Functional annotation of enzyme-encoding genes using deep learning with transformer layers
Source: Nat Commun. 2023 Nov 14;14:7370. doi: 10.1038/s41467-023-43216-z (PMC10645960; doi:10.1038/s41467-023-43216-z)
Supplement: Supplementary file 12 — Source Data [file 41467_2023_43216_MOESM12_ESM.zip › SourceData/Kim_etal_SourceData_SupplementaryFig2.xlsx]

## Sheet: Sheet1
Source data for Extended Data Fig. 2
Tool	Macro precision	Macro recall	Macro F1 score	Micro precision	Micro recall	Micro F1 score	Number of sequences with predicted EC numbers
DIAMOND	0.8168	0.459	0.539	0.9813	0.5867	0.7343	1300039
DeepEC	0.8357	0.3931	0.4802	0.9727	0.6062	0.7459	1272079
CLEAN	0.6557	0.7154	0.6487	0.8691	0.8653	0.8672	2013612
DeepECtransformer	0.8537	0.7942	0.8093	0.9709	0.9516	0.9611	1952172
