# Supplementary material for: Functional annotation of enzyme-encoding genes using deep learning with transformer layers
Source: Nat Commun. 2023 Nov 14;14:7370. doi: 10.1038/s41467-023-43216-z (PMC10645960; doi:10.1038/s41467-023-43216-z)
Supplement: Supplementary file 12 — Source Data [file 41467_2023_43216_MOESM12_ESM.zip › SourceData/Kim_etal_SourceData_Fig1b.xlsx]

## Sheet: Sheet1
Source data for Fig. 1b and Fig. 1e
EC number	Precision	Recall	F1
EC:1.1.1.1	0.765649	0.702381	0.732652
EC:1.1.1.100	0.834878	0.831186	0.833028
EC:1.1.1.103	0.945912	0.834628	0.886792
EC:1.1.1.107	0.636364	0.514706	0.569106
EC:1.1.1.108	0.900826	0.939655	0.919831
EC:1.1.1.119	1	0.5	0.666667
EC:1.1.1.122	0.485294	0.392857	0.434211
EC:1.1.1.125	0	0	0
EC:1.1.1.127	0.817352	0.693798	0.750524
EC:1.1.1.130	0.989362	0.877358	0.93
EC:1.1.1.131	0.911765	0.911765	0.911765
EC:1.1.1.132	0.990741	0.835938	0.90678
EC:1.1.1.133	0.990288	0.957134	0.973429
EC:1.1.1.136	0.520661	0.663158	0.583333
EC:1.1.1.14	0.567816	0.695775	0.625316
EC:1.1.1.140	0.873684	0.747748	0.805825
EC:1.1.1.153	0.912281	0.866667	0.888889
EC:1.1.1.154	0.932203	0.846154	0.887097
EC:1.1.1.157	0.87839	0.92963	0.903284
EC:1.1.1.159	0.653846	0.6375	0.64557
EC:1.1.1.163	0.444444	0.0727273	0.125
EC:1.1.1.169	0.988555	0.974218	0.981334
EC:1.1.1.17	0.993927	0.968442	0.981019
EC:1.1.1.178	0.166667	0.0909091	0.117647
EC:1.1.1.179	0.210526	0.235294	0.222222
EC:1.1.1.18	0.880299	0.803185	0.839976
EC:1.1.1.184	0.333333	0.171429	0.226415
EC:1.1.1.192	0.25	0.35	0.291667
EC:1.1.1.193	0.990323	0.971519	0.980831
EC:1.1.1.195	1	0.428571	0.6
EC:1.1.1.2	0.808383	0.721925	0.762712
EC:1.1.1.202	0.484127	0.592233	0.532751
EC:1.1.1.203	0.647059	0.846154	0.733333
EC:1.1.1.205	0.989796	0.959477	0.974401
EC:1.1.1.21	0.184211	0.269231	0.21875
EC:1.1.1.215	0.177966	0.446809	0.254545
EC:1.1.1.218	0.5	0.1875	0.272727
EC:1.1.1.219	0.45098	0.489362	0.469388
EC:1.1.1.22	0.982717	0.961498	0.971992
EC:1.1.1.23	0.991101	0.980757	0.985902
EC:1.1.1.244	0	0	0
EC:1.1.1.25	0.98827	0.981553	0.9849
EC:1.1.1.251	0.931034	0.830769	0.878049
EC:1.1.1.255	0	0	0
EC:1.1.1.26	0.493333	0.349057	0.40884
EC:1.1.1.261	0.981595	0.842105	0.906516
EC:1.1.1.262	0.987036	0.988784	0.987909
EC:1.1.1.264	0.883721	0.77551	0.826087
EC:1.1.1.267	1	0.973562	0.986604
EC:1.1.1.268	1	0.0227273	0.0444444
EC:1.1.1.269	0.222222	0.285714	0.25
EC:1.1.1.27	0.991826	0.937339	0.963813
EC:1.1.1.270	1	1	1
EC:1.1.1.271	0.992372	0.956618	0.974167
EC:1.1.1.272	0.642857	0.537313	0.585366
EC:1.1.1.274	0.565068	0.662651	0.609982
EC:1.1.1.275	0.608696	0.933333	0.736842
EC:1.1.1.276	0.701754	0.36036	0.47619
EC:1.1.1.28	0.808081	0.784314	0.79602
EC:1.1.1.281	0.297872	0.5	0.373333
EC:1.1.1.282	0.84507	0.869565	0.857143
EC:1.1.1.283	0.521739	0.363636	0.428571
EC:1.1.1.284	0.986535	0.94497	0.965305
EC:1.1.1.29	0.63197	0.688259	0.658915
EC:1.1.1.290	0.976879	0.828431	0.896552
EC:1.1.1.291	0.313953	0.364865	0.3375
EC:1.1.1.292	0.560886	0.596078	0.577947
EC:1.1.1.298	0.92053	0.891026	0.905537
EC:1.1.1.3	0.993358	0.969406	0.981236
EC:1.1.1.30	0.954936	0.838041	0.892678
EC:1.1.1.300	1	0.770492	0.87037
EC:1.1.1.301	0.521739	0.244898	0.333333
EC:1.1.1.302	0.892562	0.847059	0.869215
EC:1.1.1.303	0	0	0
EC:1.1.1.304	0.971429	0.770227	0.859206
EC:1.1.1.305	0.990476	0.990476	0.990476
EC:1.1.1.306	0.955882	0.860927	0.905923
EC:1.1.1.307	0.930851	0.870647	0.899743
EC:1.1.1.308	0.90625	0.74359	0.816901
EC:1.1.1.31	0.975026	0.883129	0.926805
EC:1.1.1.310	0.346154	0.391304	0.367347
EC:1.1.1.311	0.1	0.111111	0.105263
EC:1.1.1.312	0	0	0
EC:1.1.1.313	0.730769	0.575758	0.644068
EC:1.1.1.317	0.75	0.631579	0.685714
EC:1.1.1.320	0.95	0.730769	0.826087
EC:1.1.1.328	1	0.0909091	0.166667
EC:1.1.1.329	0.444444	0.5	0.470588
EC:1.1.1.330	0.975904	0.89011	0.931034
EC:1.1.1.333	0.788462	0.854167	0.82
EC:1.1.1.336	0.88	0.873016	0.876494
EC:1.1.1.338	0.789474	0.652174	0.714286
EC:1.1.1.34	0.980132	0.946695	0.963124
EC:1.1.1.340	0.611111	0.55	0.578947
EC:1.1.1.343	0.837838	0.632653	0.72093
EC:1.1.1.346	1	0.00666667	0.013245
EC:1.1.1.35	0.954103	0.920805	0.937158
EC:1.1.1.36	0.914956	0.928571	0.921713
EC:1.1.1.361	1	0.0357143	0.0689655
EC:1.1.1.368	0.9375	0.833333	0.882353
EC:1.1.1.369	0.959184	0.746032	0.839286
EC:1.1.1.37	0.988227	0.969429	0.978738
EC:1.1.1.370	0.294118	0.178571	0.222222
EC:1.1.1.371	0.333333	0.380952	0.355556
EC:1.1.1.373	0.947368	0.981818	0.964286
EC:1.1.1.38	0.926065	0.937817	0.931904
EC:1.1.1.381	0.796875	0.728571	0.761194
EC:1.1.1.385	0.169492	0.196078	0.181818
EC:1.1.1.388	1	0.923077	0.96
EC:1.1.1.39	0	0	0
EC:1.1.1.392	0.444444	0.363636	0.4
EC:1.1.1.399	0.944978	0.988128	0.966071
EC:1.1.1.4	0.481481	0.464286	0.472727
EC:1.1.1.40	0.925474	0.88129	0.902842
EC:1.1.1.405	0.951613	1	0.975207
EC:1.1.1.408	0.428571	0.5	0.461538
EC:1.1.1.41	0.826087	0.76	0.791667
EC:1.1.1.42	0.98979	0.971649	0.980636
EC:1.1.1.44	0.982399	0.956267	0.969157
EC:1.1.1.46	0.8	0.222222	0.347826
EC:1.1.1.47	0.640667	0.768387	0.698739
EC:1.1.1.48	0.875	0.84	0.857143
EC:1.1.1.49	0.99793	0.98569	0.991772
EC:1.1.1.50	1	0.837209	0.911392
EC:1.1.1.51	1	0.333333	0.5
EC:1.1.1.53	0.338983	0.298507	0.31746
EC:1.1.1.56	0.952381	0.571429	0.714286
EC:1.1.1.57	0.939394	0.833333	0.883191
EC:1.1.1.58	0.986111	0.938326	0.961625
EC:1.1.1.6	0.941176	0.825397	0.879493
EC:1.1.1.60	0.801994	0.902244	0.84917
EC:1.1.1.61	0.6	0.375	0.461538
EC:1.1.1.62	0.714286	0.340909	0.461538
EC:1.1.1.65	0.583333	0.75	0.65625
EC:1.1.1.67	0.820513	0.695652	0.752941
EC:1.1.1.69	0.838527	0.706444	0.766839
EC:1.1.1.75	0	0	0
EC:1.1.1.77	0.921466	0.850242	0.884422
EC:1.1.1.79	0.853414	0.749559	0.798122
EC:1.1.1.8	0.981221	0.906725	0.942503
EC:1.1.1.80	0	0	0
EC:1.1.1.81	0.830144	0.718427	0.770255
EC:1.1.1.82	0.848485	0.823529	0.835821
EC:1.1.1.83	0.972652	0.970344	0.971496
EC:1.1.1.85	0.987473	0.974567	0.980978
EC:1.1.1.86	0.997758	0.975022	0.986259
EC:1.1.1.87	1	0.0344828	0.0666667
EC:1.1.1.88	0.991543	0.979123	0.985294
EC:1.1.1.9	0.944444	0.85	0.894737
EC:1.1.1.90	0.830189	0.733333	0.778761
EC:1.1.1.91	0.693878	0.809524	0.747253
EC:1.1.1.93	0.978947	0.781513	0.869159
EC:1.1.1.94	0.98866	0.987642	0.98815
EC:1.1.1.95	0.962346	0.923558	0.942553
EC:1.1.2.3	0.8125	0.819328	0.8159
EC:1.1.2.4	0.680328	0.68595	0.683128
EC:1.1.2.7	1	0.868421	0.929577
EC:1.1.2.8	1	0.5	0.666667
EC:1.1.3.10	0.933333	0.933333	0.933333
EC:1.1.3.15	0.765385	0.672297	0.715827
EC:1.1.3.17	0.733333	0.846154	0.785714
EC:1.1.3.20	0.964103	0.989474	0.976623
EC:1.1.3.21	0.976744	0.923077	0.949153
EC:1.1.3.37	0.927536	0.914286	0.920863
EC:1.1.3.41	0.722222	0.722222	0.722222
EC:1.1.3.6	1	0.837838	0.911765
EC:1.1.3.8	0.978723	0.779661	0.867925
EC:1.1.3.9	1	0.666667	0.8
EC:1.1.5.12	0.958457	0.996914	0.977307
EC:1.1.5.13	1	1	1
EC:1.1.5.2	0.951872	0.720648	0.820276
EC:1.1.5.3	0.985762	0.95497	0.970122
EC:1.1.5.4	0.990534	0.975424	0.982921
EC:1.1.5.5	1	0.222222	0.363636
EC:1.1.5.8	0.826087	0.730769	0.77551
EC:1.1.9.1	0.580645	0.642857	0.610169
EC:1.1.98.2	0.813953	0.748663	0.779944
EC:1.1.98.3	0.714286	1	0.833333
EC:1.1.99.1	0.992391	0.941237	0.966138
EC:1.1.99.11	0.571429	0.48	0.521739
EC:1.1.99.14	0.862928	0.857585	0.860248
EC:1.1.99.2	0.6	0.315789	0.413793
EC:1.1.99.21	0.470588	0.769231	0.583942
EC:1.1.99.24	0.943396	0.847458	0.892857
EC:1.1.99.28	0.340909	0.5	0.405405
EC:1.1.99.3	0.858896	0.777778	0.816327
EC:1.1.99.31	0.521739	0.6	0.55814
EC:1.1.99.33	0	0	0
EC:1.1.99.36	0.295775	0.65625	0.407767
EC:1.10.2.2	0.473684	0.216867	0.297521
EC:1.10.3.1	0.8	0.571429	0.666667
EC:1.10.3.10	0.652542	0.827957	0.729858
EC:1.10.3.11	1	0.854015	0.92126
EC:1.10.3.14	0.395833	0.612903	0.481013
EC:1.10.3.2	0.970359	0.949618	0.959877
EC:1.10.3.3	0.952941	0.931034	0.94186
EC:1.10.3.9	0.995754	0.981172	0.988409
EC:1.10.9.1	0.892857	0.595238	0.714286
EC:1.11.1.1	0.824561	0.712121	0.764228
EC:1.11.1.10	0.913386	0.568627	0.700906
EC:1.11.1.11	0.989637	0.896714	0.940887
EC:1.11.1.15	0.901854	0.745045	0.815984
EC:1.11.1.18	0.25	0.428571	0.315789
EC:1.11.1.19	0.478261	0.6875	0.564103
EC:1.11.1.21	0.998044	0.992866	0.995449
EC:1.11.1.24	0.939259	0.954819	0.946975
EC:1.11.1.25	0.8625	0.775281	0.816568
EC:1.11.1.26	0.968927	0.965517	0.967219
EC:1.11.1.27	0.983193	0.980447	0.981818
EC:1.11.1.28	0.99635	0.98913	0.992727
EC:1.11.1.5	0.941441	0.874477	0.906725
EC:1.11.1.6	0.988749	0.949885	0.968927
EC:1.11.1.7	0.984955	0.917328	0.94994
EC:1.11.1.8	1	0.833333	0.909091
EC:1.11.1.9	1	0.883721	0.938272
EC:1.11.2.1	1	0.4375	0.608696
EC:1.11.2.4	1	0.875	0.933333
EC:1.12.1.2	0.785714	0.591398	0.674847
EC:1.12.1.3	0.5	0.00943396	0.0185185
EC:1.12.2.1	1	0.0857143	0.157895
EC:1.12.5.1	1	0.447368	0.618182
EC:1.12.7.2	0.642105	0.681564	0.661247
EC:1.12.98.1	0.680851	0.581818	0.627451
EC:1.12.98.3	0.3375	0.391304	0.362416
EC:1.12.98.4	0	0	0
EC:1.12.99.6	0.888095	0.871495	0.879717
EC:1.13.11.1	0.957597	0.928082	0.942609
EC:1.13.11.11	0.995946	0.986613	0.991258
EC:1.13.11.15	0.935714	0.845161	0.888136
EC:1.13.11.16	0.993631	0.939759	0.965944
EC:1.13.11.2	0.928839	0.861111	0.893694
EC:1.13.11.20	0.941176	0.893401	0.916667
EC:1.13.11.24	0.976	0.913858	0.943907
EC:1.13.11.25	0.888889	0.533333	0.666667
EC:1.13.11.27	0.980687	0.956067	0.96822
EC:1.13.11.29	0.982759	0.994186	0.988439
EC:1.13.11.3	0.988479	0.966216	0.977221
EC:1.13.11.37	0.697674	0.810811	0.75
EC:1.13.11.39	0.5	0.448276	0.472727
EC:1.13.11.4	1	0.868421	0.929577
EC:1.13.11.45	0.730769	0.76	0.745098
EC:1.13.11.49	0.857143	0.666667	0.75
EC:1.13.11.5	0.976219	0.964747	0.970449
EC:1.13.11.53	0.97852	0.990338	0.984394
EC:1.13.11.54	0.994898	0.968543	0.981544
EC:1.13.11.57	1	0.0952381	0.173913
EC:1.13.11.6	1	0.971014	0.985294
EC:1.13.11.63	1	0.935897	0.966887
EC:1.13.11.79	0.893048	0.878947	0.885942
EC:1.13.11.8	0.831325	0.811765	0.821429
EC:1.13.11.9	1	0.6875	0.814815
EC:1.13.12.16	0.822368	0.899281	0.859107
EC:1.13.12.19	0.956332	0.956332	0.956332
EC:1.13.12.3	0.95	0.76	0.844444
EC:1.13.12.4	0.666667	0.0416667	0.0784314
EC:1.13.12.7	0.818182	0.5	0.62069
EC:1.13.99.1	1	0.871486	0.93133
EC:1.14.11.1	0.926316	0.897959	0.911917
EC:1.14.11.15	0.75	0.818182	0.782609
EC:1.14.11.16	0.75	0.214286	0.333333
EC:1.14.11.17	0.983193	0.917647	0.94929
EC:1.14.11.18	0.833333	0.625	0.714286
EC:1.14.11.2	0.970745	0.926396	0.948052
EC:1.14.11.20	0.933333	0.7	0.8
EC:1.14.11.27	1	0.6	0.75
EC:1.14.11.33	0.979167	0.949495	0.964103
EC:1.14.11.4	0.966216	0.928571	0.94702
EC:1.14.11.47	1	0.833333	0.909091
EC:1.14.11.53	1	0.970588	0.985075
EC:1.14.11.55	0.992063	1	0.996016
EC:1.14.11.61	0.466667	0.875	0.608696
EC:1.14.11.64	1	0.95082	0.97479
EC:1.14.11.66	1	0.946429	0.972477
EC:1.14.11.67	0.692308	0.692308	0.692308
EC:1.14.11.7	0.959677	0.881481	0.918919
EC:1.14.11.8	0.963636	0.929825	0.946429
EC:1.14.11.9	0.6	0.272727	0.375
EC:1.14.11.n2	0.769231	0.625	0.689655
EC:1.14.12.1	0.670455	0.614583	0.641304
EC:1.14.12.10	0.754237	0.754237	0.754237
EC:1.14.12.12	0.428571	0.428571	0.428571
EC:1.14.12.13	0.327273	0.521739	0.402235
EC:1.14.12.17	0.986235	0.963608	0.97479
EC:1.14.12.18	0.192982	0.407407	0.261905
EC:1.14.12.19	0.775862	0.661765	0.714286
EC:1.14.12.3	0	0	0
EC:1.14.12.7	0.829268	0.894737	0.860759
EC:1.14.13.1	0.368421	0.669565	0.475309
EC:1.14.13.106	0	0	0
EC:1.14.13.107	0.738636	0.747126	0.742857
EC:1.14.13.113	0.375	0.571429	0.45283
EC:1.14.13.114	0.396552	0.621622	0.484211
EC:1.14.13.127	0.945946	0.838323	0.888889
EC:1.14.13.131	0.543478	0.892857	0.675676
EC:1.14.13.133	0	0	0
EC:1.14.13.141	0.555556	0.5	0.526316
EC:1.14.13.142	1	0.105263	0.190476
EC:1.14.13.149	0.990741	0.880658	0.932462
EC:1.14.13.151	0.282051	0.611111	0.385965
EC:1.14.13.172	0.541667	0.65	0.590909
EC:1.14.13.178	0.444444	0.571429	0.5
EC:1.14.13.196	0.846473	0.864407	0.855346
EC:1.14.13.2	0.989071	0.950131	0.96921
EC:1.14.13.20	0.954545	0.65625	0.777778
EC:1.14.13.208	0.991803	0.916667	0.952756
EC:1.14.13.21	1	0.416667	0.588235
EC:1.14.13.22	0.404494	0.654545	0.5
EC:1.14.13.225	0.975	1	0.987342
EC:1.14.13.227	0.872727	0.897196	0.884793
EC:1.14.13.239	0.972222	0.945946	0.958904
EC:1.14.13.24	0	0	0
EC:1.14.13.25	0.5	0.517241	0.508475
EC:1.14.13.38	0.4	0.181818	0.25
EC:1.14.13.39	0.512195	0.362069	0.424242
EC:1.14.13.48	0.758621	0.55	0.637681
EC:1.14.13.50	0.75	0.613636	0.675
EC:1.14.13.59	0.974026	0.94086	0.957156
EC:1.14.13.7	0.731959	0.651376	0.68932
EC:1.14.13.70	1	0.352941	0.521739
EC:1.14.13.8	0.932039	0.864865	0.897196
EC:1.14.13.81	0.96087	0.944444	0.952586
EC:1.14.13.82	0.677419	0.525	0.591549
EC:1.14.13.83	0.810811	0.930233	0.866426
EC:1.14.13.84	0.549618	0.742268	0.631579
EC:1.14.13.9	0.98806	0.951149	0.969253
EC:1.14.13.92	0	0	0
EC:1.14.13.n7	1	0.944444	0.971429
EC:1.14.14.1	0.890173	0.706422	0.787724
EC:1.14.14.10	0.846154	0.814815	0.830189
EC:1.14.14.12	0.680412	0.825	0.745763
EC:1.14.14.17	0.969136	0.915452	0.941529
EC:1.14.14.18	0.872414	0.848993	0.860544
EC:1.14.14.19	0.972222	0.813953	0.886076
EC:1.14.14.23	0.888889	0.969697	0.927536
EC:1.14.14.3	0.633333	0.685567	0.658416
EC:1.14.14.32	0.971429	0.809524	0.883117
EC:1.14.14.46	0.272727	0.230769	0.25
EC:1.14.14.47	0.982143	0.970588	0.976331
EC:1.14.14.5	0.987842	0.915493	0.950292
EC:1.14.14.51	0	0	0
EC:1.14.14.84	0	0	0
EC:1.14.14.9	0.946565	0.832215	0.885714
EC:1.14.15.12	0.285714	0.222222	0.25
EC:1.14.15.15	0	0	0
EC:1.14.15.21	1	0.709677	0.830189
EC:1.14.15.3	0.955556	0.86	0.905263
EC:1.14.15.30	0.266667	0.5	0.347826
EC:1.14.15.32	0.227273	0.3125	0.263158
EC:1.14.15.6	1	0.781818	0.877551
EC:1.14.15.7	0.962687	0.941606	0.95203
EC:1.14.16.1	0.979275	0.977586	0.97843
EC:1.14.16.2	0.933333	0.857143	0.893617
EC:1.14.16.4	1	0.964706	0.982036
EC:1.14.17.1	1	0.684211	0.8125
EC:1.14.17.3	0.972973	0.692308	0.808989
EC:1.14.17.4	1	0.461538	0.631579
EC:1.14.18.1	0.964286	0.830769	0.892562
EC:1.14.18.2	1	0.857143	0.923077
EC:1.14.18.3	0.93617	0.916667	0.926316
EC:1.14.19.1	0.987288	0.935743	0.960825
EC:1.14.19.11	0.888889	0.8	0.842105
EC:1.14.19.17	0.989418	1	0.994681
EC:1.14.19.18	1	0.968504	0.984
EC:1.14.19.2	1	0.694444	0.819672
EC:1.14.19.3	0.875	0.241379	0.378378
EC:1.14.19.6	0.615385	0.666667	0.64
EC:1.14.19.9	0.875	0.823529	0.848485
EC:1.14.20.7	0.944751	0.919355	0.93188
EC:1.14.99.1	0.977099	0.948148	0.962406
EC:1.14.99.29	0.984536	0.950249	0.967089
EC:1.14.99.3	0	0	0
EC:1.14.99.36	0.888889	0.333333	0.484848
EC:1.14.99.39	1	0.987805	0.993865
EC:1.14.99.44	1	0.521739	0.685714
EC:1.14.99.46	0.955696	0.915152	0.934985
EC:1.14.99.48	0	0	0
EC:1.14.99.50	0.983696	0.989071	0.986376
EC:1.14.99.60	0.995305	0.995305	0.995305
EC:1.15.1.1	0.999588	0.983989	0.991727
EC:1.15.1.2	0.977273	0.964126	0.970655
EC:1.16.1.1	0.93674	0.82265	0.875995
EC:1.16.1.3	1	0.962963	0.981132
EC:1.16.1.6	1	0.96875	0.984127
EC:1.16.1.7	0.173913	0.333333	0.228571
EC:1.16.1.9	0.982759	0.76	0.857143
EC:1.16.3.1	0.972201	0.920341	0.945561
EC:1.16.3.2	0.986982	0.975439	0.981176
EC:1.16.8.1	0.208333	0.172414	0.188679
EC:1.17.1.2	0.6	0.181818	0.27907
EC:1.17.1.4	0.838462	0.812567	0.825311
EC:1.17.1.5	0.370787	0.314286	0.340206
EC:1.17.1.8	0.996786	0.983786	0.990243
EC:1.17.1.9	0.934211	0.863222	0.897314
EC:1.17.2.1	0.424242	0.333333	0.373333
EC:1.17.3.2	0.5	0.571429	0.533333
EC:1.17.4.1	0.996831	0.952612	0.97422
EC:1.17.4.2	0.981857	0.901961	0.940215
EC:1.17.4.4	1	0.884058	0.938462
EC:1.17.5.2	0.5	0.0277778	0.0526316
EC:1.17.5.3	0.885714	0.775	0.826667
EC:1.17.7.1	0.733945	0.350877	0.474777
EC:1.17.7.3	0.961521	0.983074	0.972178
EC:1.17.7.4	0.99177	0.986896	0.989327
EC:1.17.99.6	0.993857	0.986928	0.99038
EC:1.17.99.7	0.333333	0.05	0.0869565
EC:1.18.1.1	1	0.418182	0.589744
EC:1.18.1.2	0.981481	0.950153	0.965563
EC:1.18.1.3	0.696203	0.68323	0.689655
EC:1.18.1.5	0.285714	0.6	0.387097
EC:1.18.1.6	0.985149	0.943128	0.96368
EC:1.18.1.7	0	0	0
EC:1.18.6.1	0.977397	0.96092	0.969088
EC:1.19.1.1	0.891667	0.990741	0.938596
EC:1.2.1.10	0.971599	0.955882	0.963677
EC:1.2.1.103	0.76	0.95	0.844444
EC:1.2.1.11	0.997449	0.985818	0.991599
EC:1.2.1.12	0.906667	0.941176	0.923599
EC:1.2.1.16	0.712766	0.831724	0.767664
EC:1.2.1.18	0.66129	0.532468	0.589928
EC:1.2.1.19	0.953901	0.905724	0.929188
EC:1.2.1.2	0.534125	0.514286	0.524017
EC:1.2.1.20	0.269663	0.352941	0.305732
EC:1.2.1.21	0.4	0.125	0.190476
EC:1.2.1.22	0	0	0
EC:1.2.1.24	0.790541	0.642857	0.709091
EC:1.2.1.26	0.474453	0.747126	0.580357
EC:1.2.1.27	0.974969	0.938554	0.956415
EC:1.2.1.28	0.90625	0.5	0.644444
EC:1.2.1.3	0.490145	0.623746	0.548933
EC:1.2.1.32	0.5	0.0555556	0.1
EC:1.2.1.38	0.991262	0.977931	0.984551
EC:1.2.1.39	0.702381	0.536364	0.608247
EC:1.2.1.4	0.538462	0.736842	0.622222
EC:1.2.1.41	0.998635	0.98155	0.990019
EC:1.2.1.44	0.647059	0.785714	0.709677
EC:1.2.1.46	0.942857	0.785714	0.857143
EC:1.2.1.5	0.612069	0.755319	0.67619
EC:1.2.1.50	0.955882	0.844156	0.896552
EC:1.2.1.58	0	0	0
EC:1.2.1.59	0.950249	0.834061	0.888372
EC:1.2.1.60	1	0.0222222	0.0434783
EC:1.2.1.62	0	0	0
EC:1.2.1.67	0.619048	0.722222	0.666667
EC:1.2.1.68	0.282051	0.55	0.372881
EC:1.2.1.70	0.993304	0.984078	0.988669
EC:1.2.1.71	0.998024	0.988258	0.993117
EC:1.2.1.72	0.934911	0.868132	0.900285
EC:1.2.1.73	0.428571	0.428571	0.428571
EC:1.2.1.76	0.703704	0.542857	0.612903
EC:1.2.1.77	0.72	0.857143	0.782609
EC:1.2.1.79	0.454545	0.508982	0.480226
EC:1.2.1.8	0.879888	0.830404	0.85443
EC:1.2.1.80	0.974359	0.926829	0.95
EC:1.2.1.83	0.387097	0.734694	0.507042
EC:1.2.1.84	0.981791	0.864973	0.919687
EC:1.2.1.85	0	0	0
EC:1.2.1.86	0.5	0.304348	0.378378
EC:1.2.1.88	0.960938	0.932701	0.946609
EC:1.2.1.9	0.859649	0.710145	0.777778
EC:1.2.3.3	0.979866	0.935897	0.957377
EC:1.2.4.1	0.976468	0.964598	0.970497
EC:1.2.4.2	0.989796	0.968565	0.979065
EC:1.2.4.4	0.875831	0.78373	0.827225
EC:1.2.5.1	0.96129	0.908537	0.934169
EC:1.2.5.2	0.121951	0.384615	0.185185
EC:1.2.5.3	0	0	0
EC:1.2.7.1	0.694737	0.727273	0.710633
EC:1.2.7.11	0.742188	0.612903	0.671378
EC:1.2.7.12	0.929825	0.646341	0.76259
EC:1.2.7.3	0.754667	0.813218	0.782849
EC:1.2.7.4	0.923077	0.665127	0.773154
EC:1.2.7.5	0.985915	0.864198	0.921053
EC:1.2.7.7	0.609929	0.641791	0.625455
EC:1.2.7.8	0.977816	0.953411	0.965459
EC:1.2.98.1	0.40625	0.742857	0.525253
EC:1.2.99.2	0.352313	0.582353	0.439024
EC:1.2.99.3	0.0416667	0.222222	0.0701754
EC:1.2.99.5	0.75	0.0416667	0.0789474
EC:1.2.99.6	0	0	0
EC:1.2.99.7	0.65	0.40625	0.5
EC:1.20.4.1	0.987626	0.939662	0.963047
EC:1.20.4.2	0.960784	0.907407	0.933333
EC:1.20.4.4	0.964286	0.882353	0.921502
EC:1.20.9.1	1	0.651515	0.788991
EC:1.21.1.1	1	0.976744	0.988235
EC:1.21.4.1	0.732143	0.836735	0.780952
EC:1.21.4.2	0.821429	0.841463	0.831325
EC:1.21.4.3	0.5	0.55	0.52381
EC:1.21.4.4	0.456522	0.65625	0.538462
EC:1.21.98.1	0.990315	0.985542	0.987923
EC:1.21.98.4	1	0.997788	0.998893
EC:1.3.1.1	0.715686	0.618644	0.663636
EC:1.3.1.10	0	0	0
EC:1.3.1.103	0.0892857	0.147059	0.111111
EC:1.3.1.104	0.696429	0.696429	0.696429
EC:1.3.1.106	0.725322	0.800948	0.761261
EC:1.3.1.108	0.4	0.153846	0.222222
EC:1.3.1.12	0.950644	0.937566	0.94406
EC:1.3.1.13	1	0.983871	0.99187
EC:1.3.1.14	0.801724	0.762295	0.781513
EC:1.3.1.2	0.959184	0.824561	0.886792
EC:1.3.1.20	0.285714	0.125	0.173913
EC:1.3.1.22	0.988636	0.935484	0.961326
EC:1.3.1.24	1	0.833333	0.909091
EC:1.3.1.25	0.981308	0.929204	0.954545
EC:1.3.1.28	0.976471	0.813725	0.887701
EC:1.3.1.31	0.923077	0.571429	0.705882
EC:1.3.1.32	0.979798	0.898148	0.937198
EC:1.3.1.33	0.930769	0.858156	0.892989
EC:1.3.1.34	0.926667	0.834	0.877895
EC:1.3.1.39	1	0.894737	0.944444
EC:1.3.1.42	0.611111	0.578947	0.594595
EC:1.3.1.43	0.2	0.453125	0.277512
EC:1.3.1.44	0.854701	0.714286	0.77821
EC:1.3.1.48	0.940171	0.866142	0.901639
EC:1.3.1.54	0.634981	0.755656	0.690083
EC:1.3.1.56	0.666667	0.375	0.48
EC:1.3.1.6	0.897436	0.945946	0.921053
EC:1.3.1.62	1	0.6	0.75
EC:1.3.1.70	1	0.962963	0.981132
EC:1.3.1.72	0.965358	0.976636	0.970964
EC:1.3.1.74	0.673203	0.415323	0.513716
EC:1.3.1.76	0.963415	0.950853	0.957092
EC:1.3.1.83	0.907609	0.95977	0.932961
EC:1.3.1.84	0.373737	0.698113	0.486842
EC:1.3.1.85	0.826667	0.992	0.901818
EC:1.3.1.86	0.25641	0.243902	0.25
EC:1.3.1.87	0.6125	0.671233	0.640523
EC:1.3.1.89	0.970588	0.978814	0.974684
EC:1.3.1.9	0.976944	0.953107	0.964878
EC:1.3.1.91	0.999041	0.998084	0.998563
EC:1.3.1.93	0.981481	0.981481	0.981481
EC:1.3.1.94	0.962162	0.912821	0.936842
EC:1.3.1.95	0.575758	0.57	0.572864
EC:1.3.1.98	0.997264	0.980574	0.988849
EC:1.3.3.11	0.990172	0.982927	0.986536
EC:1.3.3.15	0.956005	0.928406	0.942004
EC:1.3.3.3	0.996992	0.972854	0.984775
EC:1.3.3.4	0.887931	0.598837	0.715278
EC:1.3.3.5	0.8125	0.684211	0.742857
EC:1.3.3.6	0.45	0.514286	0.48
EC:1.3.5.1	0.948628	0.957726	0.953155
EC:1.3.5.2	0.998581	0.988296	0.993412
EC:1.3.5.3	0.775281	0.831325	0.802326
EC:1.3.5.4	0.861078	0.86731	0.864183
EC:1.3.5.5	0.953846	0.826667	0.885714
EC:1.3.5.6	1	0.8125	0.896552
EC:1.3.7.11	0.852941	0.659091	0.74359
EC:1.3.7.15	0.915254	0.931034	0.923077
EC:1.3.7.2	1	0.5	0.666667
EC:1.3.7.3	1	0.954545	0.976744
EC:1.3.7.5	1	0.977273	0.988506
EC:1.3.7.7	0.994585	0.930743	0.961606
EC:1.3.7.8	0.942308	0.6125	0.742424
EC:1.3.7.9	0	0	0
EC:1.3.8.1	1	0.00288184	0.00574713
EC:1.3.8.13	1	0.944444	0.971429
EC:1.3.8.2	0.625	0.428571	0.508475
EC:1.3.8.3	0.5	0.0116279	0.0227273
EC:1.3.8.4	0.849593	0.768382	0.80695
EC:1.3.8.6	0.627451	0.876712	0.731429
EC:1.3.8.7	0.994026	0.907306	0.948689
EC:1.3.8.8	0.991617	0.937712	0.963912
EC:1.3.98.1	0.712871	0.637168	0.672897
EC:1.3.98.3	0.967296	0.963056	0.965171
EC:1.3.99.1	0.346535	0.327103	0.336538
EC:1.3.99.10	0	0	0
EC:1.3.99.16	0.934156	0.856604	0.893701
EC:1.3.99.2	0.0769231	0.157895	0.103448
EC:1.3.99.21	0	0	0
EC:1.3.99.22	0.333333	0.0117647	0.0227273
EC:1.3.99.24	0.935484	0.878788	0.90625
EC:1.3.99.26	0.75	0.461538	0.571429
EC:1.3.99.28	0.173913	0.333333	0.228571
EC:1.3.99.29	0.714286	0.416667	0.526316
EC:1.3.99.3	0.0243902	0.0384615	0.0298507
EC:1.3.99.31	0	0	0
EC:1.3.99.32	0.181818	0.222222	0.2
EC:1.3.99.33	0.981073	0.95107	0.965839
EC:1.3.99.4	0.988764	0.807339	0.888889
EC:1.3.99.5	1	0.142857	0.25
EC:1.3.99.7	0	0	0
EC:1.4.1.1	0.992297	0.975067	0.983607
EC:1.4.1.13	0.900725	0.834788	0.866504
EC:1.4.1.14	0	0	0
EC:1.4.1.16	0.996124	0.969811	0.982792
EC:1.4.1.18	0.666667	0.769231	0.714286
EC:1.4.1.2	0.814286	0.537736	0.647727
EC:1.4.1.21	0.981609	0.946785	0.963883
EC:1.4.1.23	0.987805	0.975904	0.981818
EC:1.4.1.24	0.97561	0.987654	0.981595
EC:1.4.1.3	0.925532	0.790909	0.852941
EC:1.4.1.4	0.886957	0.744526	0.809524
EC:1.4.1.9	0.917808	0.858974	0.887417
EC:1.4.3.1	0	0	0
EC:1.4.3.10	0.5	0.439024	0.467532
EC:1.4.3.13	0.989091	0.97491	0.981949
EC:1.4.3.16	0.992676	0.963614	0.977929
EC:1.4.3.19	0.844327	0.886427	0.864865
EC:1.4.3.2	0.283019	0.267857	0.275229
EC:1.4.3.21	1	0.25	0.4
EC:1.4.3.23	0.208333	0.555556	0.30303
EC:1.4.3.3	0.631579	0.521739	0.571429
EC:1.4.3.4	0	0	0
EC:1.4.3.5	0.989201	0.94775	0.968032
EC:1.4.4.2	0.997322	0.975891	0.98649
EC:1.4.7.1	0.5	0.0188679	0.0363636
EC:1.4.9.1	0.813953	0.813953	0.813953
EC:1.4.9.2	0.428571	0.176471	0.25
EC:1.4.99.1	0	0	0
EC:1.4.99.5	0.725275	0.532258	0.613953
EC:1.4.99.6	0.425121	0.745763	0.541538
EC:1.5.1.2	0.998844	0.984335	0.991536
EC:1.5.1.20	0.985096	0.964521	0.9747
EC:1.5.1.21	0.608696	0.777778	0.682927
EC:1.5.1.25	0.981132	0.852459	0.912281
EC:1.5.1.28	0.592593	0.533333	0.561404
EC:1.5.1.29	0.222222	0.222222	0.222222
EC:1.5.1.3	0.983339	0.965905	0.974544
EC:1.5.1.30	0.535714	0.428571	0.47619
EC:1.5.1.33	0.8125	0.906977	0.857143
EC:1.5.1.34	0.924051	0.722772	0.811111
EC:1.5.1.36	0.795082	0.723881	0.757812
EC:1.5.1.38	0.92803	0.856643	0.890909
EC:1.5.1.39	0.675325	0.604651	0.638037
EC:1.5.1.41	0	0	0
EC:1.5.1.42	0.839286	0.686131	0.75502
EC:1.5.1.43	0.580645	0.837209	0.685714
EC:1.5.1.49	0.25	0.0232558	0.0425532
EC:1.5.1.5	0.979872	0.98389	0.981877
EC:1.5.1.50	0.823529	0.965517	0.888889
EC:1.5.1.6	0.990099	0.980392	0.985222
EC:1.5.1.7	0.909657	0.906832	0.908243
EC:1.5.1.8	0.991525	0.936	0.962963
EC:1.5.1.9	0.952	0.922481	0.937008
EC:1.5.3.1	0.883268	0.745484	0.808549
EC:1.5.3.19	0.44	0.6875	0.536585
EC:1.5.3.2	0.642857	0.964286	0.771429
EC:1.5.3.6	1	0.589744	0.741935
EC:1.5.5.1	0.997863	0.952413	0.974609
EC:1.5.5.2	0.971586	0.916955	0.94348
EC:1.5.8.2	1	0.75	0.857143
EC:1.5.8.3	0.294118	0.357143	0.322581
EC:1.5.8.4	0	0	0
EC:1.5.98.1	1	0.921569	0.959184
EC:1.5.98.2	0.985714	0.741935	0.846626
EC:1.5.99.12	0.989011	0.983607	0.986301
EC:1.5.99.14	0	0	0
EC:1.5.99.8	0	0	0
EC:1.6.1.1	0.997183	0.946524	0.971193
EC:1.6.1.2	0.930233	0.869565	0.898876
EC:1.6.2.2	0.975945	0.938843	0.957035
EC:1.6.2.4	0.975232	0.969231	0.972222
EC:1.6.3.1	0.642857	0.482143	0.55102
EC:1.6.3.5	0.986111	0.922078	0.95302
EC:1.6.5.10	0.73913	0.944444	0.829268
EC:1.6.5.11	0.683212	0.829559	0.749307
EC:1.6.5.2	0.935644	0.90691	0.921053
EC:1.6.5.3	0.75	0.00303644	0.00604839
EC:1.6.5.4	1	0.470588	0.64
EC:1.6.5.5	0.751278	0.761658	0.756432
EC:1.6.5.8	0.047619	0.1	0.0645161
EC:1.6.5.9	0.976331	0.970588	0.973451
EC:1.6.6.9	0.294118	0.357143	0.322581
EC:1.6.99.1	0.912698	0.842491	0.87619
EC:1.6.99.3	0.857143	0.633166	0.728324
EC:1.6.99.5	0.428571	0.00721154	0.0141844
EC:1.7.1.1	0.297297	0.297297	0.297297
EC:1.7.1.13	0.990765	0.991419	0.991092
EC:1.7.1.15	0	0	0
EC:1.7.1.17	0.994675	0.985924	0.99028
EC:1.7.1.3	0.912281	0.852459	0.881356
EC:1.7.1.4	0.70765	0.806854	0.754003
EC:1.7.1.6	0.790123	0.688172	0.735632
EC:1.7.1.7	0.984351	0.970679	0.977467
EC:1.7.2.1	0.98138	0.956243	0.968649
EC:1.7.2.2	0.959854	0.986867	0.973173
EC:1.7.2.3	0.932615	0.894057	0.912929
EC:1.7.2.4	0.989418	0.944444	0.966408
EC:1.7.2.5	0.850746	0.703704	0.77027
EC:1.7.3.3	0.959906	0.855042	0.904444
EC:1.7.5.1	1	0.466667	0.636364
EC:1.7.7.1	0.843137	0.565789	0.677165
EC:1.7.99.1	0.997207	0.979424	0.988235
EC:1.7.99.4	0.912867	0.837361	0.873485
EC:1.7.99.7	1	0.117647	0.210526
EC:1.8.1.14	0.889423	0.822222	0.854503
EC:1.8.1.15	0.803571	0.789474	0.79646
EC:1.8.1.16	1	0.08	0.148148
EC:1.8.1.19	0.333333	0.0833333	0.133333
EC:1.8.1.2	0.944495	0.928444	0.936401
EC:1.8.1.4	0.983786	0.979195	0.981485
EC:1.8.1.7	0.972321	0.937177	0.954426
EC:1.8.1.8	0.98316	0.945258	0.963836
EC:1.8.1.9	0.985646	0.963179	0.974283
EC:1.8.2.1	0.926471	0.851351	0.887324
EC:1.8.2.3	0.872727	0.90566	0.888889
EC:1.8.3.1	0.947368	0.72973	0.824427
EC:1.8.3.2	0.978548	0.916538	0.946528
EC:1.8.3.4	0.964072	0.914773	0.938776
EC:1.8.4.10	0	0	0
EC:1.8.4.11	0.995701	0.97866	0.987107
EC:1.8.4.12	0.976292	0.980212	0.978248
EC:1.8.4.14	0.934783	0.837662	0.883562
EC:1.8.4.2	0.925926	0.675676	0.78125
EC:1.8.4.8	0.968037	0.976959	0.972477
EC:1.8.5.1	0.912281	0.866667	0.888889
EC:1.8.5.3	0.926554	0.732143	0.817955
EC:1.8.7.1	0.92966	0.918888	0.924242
EC:1.8.7.2	0.984556	0.965909	0.975143
EC:1.8.98.1	0.769841	0.718519	0.743295
EC:1.8.98.2	0.957627	0.896825	0.92623
EC:1.8.99.1	0.857143	0.461538	0.6
EC:1.8.99.2	0.909639	0.94375	0.92638
EC:1.8.99.3	0	0	0
EC:1.8.99.5	0.620155	0.8	0.69869
EC:1.9.3.1	0.87483	0.687701	0.77006
EC:1.9.6.1	0.961905	0.986971	0.974277
EC:1.97.1.12	1	0.964664	0.982014
EC:1.97.1.4	0.977488	0.961538	0.969448
EC:2.1.1.10	0.940171	0.859375	0.897959
EC:2.1.1.100	0.993865	0.936416	0.964286
EC:2.1.1.104	0.981481	0.815385	0.890756
EC:2.1.1.107	0.990598	0.983143	0.986856
EC:2.1.1.11	0.830508	0.742424	0.784
EC:2.1.1.113	0.954082	0.915171	0.934221
EC:2.1.1.114	0.97006	0.94186	0.955752
EC:2.1.1.127	0.727273	0.8	0.761905
EC:2.1.1.13	0.904667	0.872605	0.888347
EC:2.1.1.130	0.882231	0.936404	0.908511
EC:2.1.1.131	0.919598	0.917293	0.918444
EC:2.1.1.132	0.924138	0.8375	0.878689
EC:2.1.1.133	0.897321	0.978102	0.935972
EC:2.1.1.137	0.384615	0.357143	0.37037
EC:2.1.1.14	0.970492	0.941176	0.955609
EC:2.1.1.144	0.97955	0.844797	0.907197
EC:2.1.1.148	0.986376	0.943937	0.96469
EC:2.1.1.151	0.852941	0.70303	0.770764
EC:2.1.1.152	0.976852	0.985981	0.981395
EC:2.1.1.156	0.666667	0.535714	0.594059
EC:2.1.1.157	0.666667	0.0769231	0.137931
EC:2.1.1.163	0.961926	0.903783	0.931948
EC:2.1.1.164	0.222222	0.34188	0.26936
EC:2.1.1.166	0.998136	0.983471	0.990749
EC:2.1.1.17	0.939394	0.789809	0.858131
EC:2.1.1.170	1	0.993651	0.996815
EC:2.1.1.171	0.993774	0.966692	0.980046
EC:2.1.1.172	0.963203	0.936842	0.94984
EC:2.1.1.173	0.967643	0.96319	0.965411
EC:2.1.1.174	0.975741	0.962766	0.96921
EC:2.1.1.176	0.997585	0.982748	0.990111
EC:2.1.1.177	0.998943	0.99631	0.997625
EC:2.1.1.178	0.982332	0.932886	0.956971
EC:2.1.1.179	0.875	0.913043	0.893617
EC:2.1.1.181	1	0.989796	0.994872
EC:2.1.1.182	0.997	0.98876	0.992863
EC:2.1.1.184	1	0.611111	0.758621
EC:2.1.1.185	0.944024	0.945455	0.944739
EC:2.1.1.186	0.99696	0.982036	0.989442
EC:2.1.1.187	0.970297	0.951456	0.960784
EC:2.1.1.189	0.897297	0.544262	0.677551
EC:2.1.1.190	0.911285	0.96614	0.937911
EC:2.1.1.191	0.965839	0.88604	0.92422
EC:2.1.1.192	0.99884	0.99308	0.995951
EC:2.1.1.193	0.994507	0.980445	0.987426
EC:2.1.1.195	1	0.969697	0.984615
EC:2.1.1.196	0.837838	0.861111	0.849315
EC:2.1.1.197	0.959294	0.907574	0.932718
EC:2.1.1.198	0.997414	0.99228	0.99484
EC:2.1.1.199	0.997697	0.988911	0.993284
EC:2.1.1.2	1	1	1
EC:2.1.1.20	0.916667	0.897959	0.907216
EC:2.1.1.200	0.995575	0.984252	0.989881
EC:2.1.1.201	0.956522	0.947368	0.951923
EC:2.1.1.203	1	0.901099	0.947977
EC:2.1.1.204	0.769231	0.555556	0.645161
EC:2.1.1.205	0.993902	0.976048	0.984894
EC:2.1.1.206	0.979021	0.927152	0.952381
EC:2.1.1.207	0.99675	0.992449	0.994595
EC:2.1.1.208	0.609756	0.568182	0.588235
EC:2.1.1.210	1	0.588235	0.740741
EC:2.1.1.211	0.988166	0.927778	0.95702
EC:2.1.1.213	0.583333	0.411765	0.482759
EC:2.1.1.216	0.922261	0.935484	0.928826
EC:2.1.1.217	1	0.91954	0.958084
EC:2.1.1.218	1	1	1
EC:2.1.1.219	0	0	0
EC:2.1.1.22	1	0.965517	0.982456
EC:2.1.1.220	0.981162	0.931446	0.955657
EC:2.1.1.221	0.991489	0.966805	0.978992
EC:2.1.1.222	0.968592	0.864376	0.913521
EC:2.1.1.223	0.964215	0.975855	0.97
EC:2.1.1.224	1	1	1
EC:2.1.1.225	0.913669	0.852349	0.881944
EC:2.1.1.226	0.991597	0.95935	0.975207
EC:2.1.1.227	0.342857	0.705882	0.461538
EC:2.1.1.228	0.993382	0.987469	0.990416
EC:2.1.1.229	0.977778	0.916667	0.946237
EC:2.1.1.233	0.995122	0.857143	0.920993
EC:2.1.1.234	1	0.117647	0.210526
EC:2.1.1.242	0.992701	0.990893	0.991796
EC:2.1.1.245	1	0.657895	0.793651
EC:2.1.1.248	1	0.521739	0.685714
EC:2.1.1.249	1	0.5	0.666667
EC:2.1.1.254	0	0	0
EC:2.1.1.257	1	0.932432	0.965035
EC:2.1.1.258	0.567568	0.7	0.626866
EC:2.1.1.264	0.984733	0.960894	0.972667
EC:2.1.1.265	1	0.633333	0.77551
EC:2.1.1.266	0.996429	0.998807	0.997616
EC:2.1.1.269	1	0.571429	0.727273
EC:2.1.1.271	0.814815	0.372881	0.511628
EC:2.1.1.282	0.962963	0.876404	0.917647
EC:2.1.1.289	0.813953	0.76087	0.786517
EC:2.1.1.290	0.960159	0.952569	0.956349
EC:2.1.1.296	0.927273	0.864407	0.894737
EC:2.1.1.297	0.991439	0.989809	0.990623
EC:2.1.1.298	0.966011	0.980036	0.972973
EC:2.1.1.314	0.99	0.961165	0.975369
EC:2.1.1.319	0.98	0.924528	0.951456
EC:2.1.1.320	0.964377	0.885514	0.923264
EC:2.1.1.321	1	0.929825	0.963636
EC:2.1.1.329	1	0.966102	0.982759
EC:2.1.1.33	0.996356	0.993098	0.994724
EC:2.1.1.334	0.973404	0.968254	0.970822
EC:2.1.1.34	0.981439	0.863265	0.918567
EC:2.1.1.346	1	0.625	0.769231
EC:2.1.1.35	0.997797	0.913306	0.953684
EC:2.1.1.354	0.818182	0.375	0.514286
EC:2.1.1.355	0.983333	0.936508	0.95935
EC:2.1.1.356	0.981595	0.981595	0.981595
EC:2.1.1.359	1	0.974359	0.987013
EC:2.1.1.360	0.962162	0.872549	0.915167
EC:2.1.1.361	0.984925	0.942308	0.963145
EC:2.1.1.362	0.980645	0.955975	0.968153
EC:2.1.1.364	1	0.809524	0.894737
EC:2.1.1.37	0.993894	0.948043	0.970427
EC:2.1.1.41	0.991071	0.973684	0.982301
EC:2.1.1.43	0.744186	0.405063	0.52459
EC:2.1.1.44	0.982323	0.982323	0.982323
EC:2.1.1.45	0.998885	0.967591	0.982989
EC:2.1.1.5	1	0.0149254	0.0294118
EC:2.1.1.56	0.973872	0.9447	0.959064
EC:2.1.1.57	0.983051	0.816901	0.892308
EC:2.1.1.6	1	0.828125	0.905983
EC:2.1.1.60	1	0.806452	0.892857
EC:2.1.1.61	0.995804	0.913992	0.953146
EC:2.1.1.62	0.727273	0.615385	0.666667
EC:2.1.1.63	0.996416	0.988703	0.992544
EC:2.1.1.64	0.984183	0.934112	0.958494
EC:2.1.1.67	1	0.98234	0.991091
EC:2.1.1.71	0.949686	0.955696	0.952681
EC:2.1.1.72	0.986481	0.947293	0.96649
EC:2.1.1.74	1	0.990099	0.995025
EC:2.1.1.77	0.99463	0.973715	0.984061
EC:2.1.1.79	0.98004	0.912639	0.94514
EC:2.1.1.8	1	0.296296	0.457143
EC:2.1.1.80	0.991965	0.973908	0.982854
EC:2.1.1.85	1	0.892857	0.943396
EC:2.1.1.86	0.960452	0.833333	0.892388
EC:2.1.1.95	1	0.5	0.666667
EC:2.1.1.98	0.950355	0.887417	0.917808
EC:2.1.1.n8	0.942529	0.796117	0.863158
EC:2.1.2.1	0.993157	0.979749	0.986408
EC:2.1.2.10	0.993368	0.956639	0.974658
EC:2.1.2.11	0.992923	0.983526	0.988202
EC:2.1.2.13	0.990385	0.976303	0.983294
EC:2.1.2.2	0.992968	0.99053	0.991747
EC:2.1.2.3	0.995512	0.986947	0.991211
EC:2.1.2.5	0.986637	0.950644	0.968306
EC:2.1.2.9	0.996921	0.968461	0.982485
EC:2.1.3.1	0.400631	0.601896	0.481061
EC:2.1.3.10	0.441176	0.517241	0.47619
EC:2.1.3.11	0.938967	0.995025	0.966184
EC:2.1.3.12	0.952381	0.689655	0.8
EC:2.1.3.15	0.964089	0.990045	0.976895
EC:2.1.3.2	0.995096	0.98671	0.990885
EC:2.1.3.3	0.992935	0.968309	0.980467
EC:2.1.3.6	0.95	0.703704	0.808511
EC:2.1.3.9	1	0.689655	0.816327
EC:2.1.4.1	0.938776	0.71875	0.814159
EC:2.1.4.2	0.375	0.666667	0.48
EC:2.10.1.1	0.982464	0.970895	0.976645
EC:2.2.1.1	0.98994	0.957906	0.97366
EC:2.2.1.10	0.732824	0.96	0.831169
EC:2.2.1.2	0.991342	0.961253	0.976066
EC:2.2.1.6	0.985053	0.971012	0.977982
EC:2.2.1.7	0.985264	0.967303	0.976201
EC:2.2.1.9	0.99637	0.97861	0.98741
EC:2.3.1.1	0.953518	0.962842	0.958158
EC:2.3.1.101	0.957447	0.957447	0.957447
EC:2.3.1.102	0.857143	0.705882	0.774194
EC:2.3.1.108	1	0.924731	0.960894
EC:2.3.1.109	0.996169	0.952381	0.973783
EC:2.3.1.111	0	0	0
EC:2.3.1.117	0.998114	0.986335	0.99219
EC:2.3.1.118	0.827068	0.873016	0.849421
EC:2.3.1.12	0.983461	0.918598	0.949923
EC:2.3.1.122	0.964497	0.895604	0.928775
EC:2.3.1.128	0.666667	0.0147059	0.028777
EC:2.3.1.129	0.998554	0.959694	0.978738
EC:2.3.1.133	0.55	0.52381	0.536585
EC:2.3.1.15	0.975172	0.845694	0.90583
EC:2.3.1.157	0.984665	0.973275	0.978937
EC:2.3.1.158	0	0	0
EC:2.3.1.16	0.694416	0.683317	0.688822
EC:2.3.1.168	1	0.0555556	0.105263
EC:2.3.1.169	0.980263	0.841808	0.905775
EC:2.3.1.174	0.963983	0.905473	0.933812
EC:2.3.1.176	0.948718	0.795699	0.865497
EC:2.3.1.178	0.961661	0.98366	0.972536
EC:2.3.1.179	0.97673	0.961996	0.969307
EC:2.3.1.18	1	0.0104167	0.0206186
EC:2.3.1.180	0.979734	0.969602	0.974642
EC:2.3.1.181	0.995741	0.971737	0.983593
EC:2.3.1.182	0.973998	0.979303	0.976643
EC:2.3.1.183	0.801587	0.731884	0.765152
EC:2.3.1.184	0.929752	0.935551	0.932642
EC:2.3.1.187	1	1	1
EC:2.3.1.189	0.882653	0.789954	0.833735
EC:2.3.1.19	0.814815	0.694737	0.75
EC:2.3.1.190	0.25	0.0833333	0.125
EC:2.3.1.191	0.984848	0.942029	0.962963
EC:2.3.1.193	0.97319	0.950262	0.961589
EC:2.3.1.197	0.65	0.590909	0.619048
EC:2.3.1.199	0.990622	0.924423	0.956379
EC:2.3.1.20	0.984954	0.927015	0.955107
EC:2.3.1.201	0.681818	0.714286	0.697674
EC:2.3.1.202	0.915254	0.830769	0.870968
EC:2.3.1.203	0.735294	0.714286	0.724638
EC:2.3.1.204	0.991228	0.918699	0.953586
EC:2.3.1.207	0.833333	0.5	0.625
EC:2.3.1.21	0.977064	0.981567	0.97931
EC:2.3.1.210	0.976378	0.885714	0.928839
EC:2.3.1.222	0.978365	0.976019	0.977191
EC:2.3.1.225	0.997701	0.979684	0.98861
EC:2.3.1.231	0.960159	0.952569	0.956349
EC:2.3.1.234	0.992993	0.989033	0.991009
EC:2.3.1.241	0.98927	0.936992	0.962422
EC:2.3.1.242	0.988506	0.914894	0.950276
EC:2.3.1.243	0.994595	0.983957	0.989247
EC:2.3.1.245	0.910112	0.975904	0.94186
EC:2.3.1.247	0.896552	0.8125	0.852459
EC:2.3.1.251	1	0.968254	0.983871
EC:2.3.1.257	0.979592	0.888889	0.932039
EC:2.3.1.266	0.965278	0.974584	0.969908
EC:2.3.1.267	0.380435	0.406977	0.393258
EC:2.3.1.269	0.997737	0.995034	0.996383
EC:2.3.1.274	0.998504	0.999002	0.998753
EC:2.3.1.275	0.975483	0.987589	0.981499
EC:2.3.1.28	0.946809	0.843602	0.892231
EC:2.3.1.282	0.964912	0.901639	0.932203
EC:2.3.1.286	0.993844	0.992733	0.993289
EC:2.3.1.29	0.988539	0.939201	0.963239
EC:2.3.1.30	0.985619	0.989437	0.987524
EC:2.3.1.31	0.965857	0.938736	0.952104
EC:2.3.1.35	0.993913	0.980274	0.987047
EC:2.3.1.37	0.991404	0.985755	0.988571
EC:2.3.1.39	0.996718	0.981895	0.989251
EC:2.3.1.4	0.889447	0.82904	0.858182
EC:2.3.1.40	1	0.941935	0.9701
EC:2.3.1.41	0.81528	0.707809	0.757753
EC:2.3.1.42	1	0.892857	0.943396
EC:2.3.1.43	0.833333	0.625	0.714286
EC:2.3.1.46	0.980462	0.912397	0.945205
EC:2.3.1.47	0.946872	0.963383	0.955056
EC:2.3.1.48	0.97408	0.843592	0.904152
EC:2.3.1.5	0.91358	0.834586	0.872299
EC:2.3.1.50	0.964286	0.794118	0.870968
EC:2.3.1.51	0.988372	0.949132	0.968354
EC:2.3.1.54	0.976009	0.92268	0.948596
EC:2.3.1.57	0.784375	0.774691	0.779503
EC:2.3.1.61	0.996464	0.975765	0.986006
EC:2.3.1.74	0.976	0.897059	0.934866
EC:2.3.1.76	0.925926	0.833333	0.877193
EC:2.3.1.79	0.877907	0.702326	0.780362
EC:2.3.1.8	0.968841	0.913251	0.940225
EC:2.3.1.81	0.951002	0.837255	0.890511
EC:2.3.1.82	0.927152	0.804598	0.861538
EC:2.3.1.85	0.333333	0.0588235	0.1
EC:2.3.1.86	0	0	0
EC:2.3.1.89	0.909396	0.816265	0.860317
EC:2.3.1.9	0.779618	0.921935	0.844825
EC:2.3.1.94	0.75	0.0967742	0.171429
EC:2.3.1.97	1	0.842105	0.914286
EC:2.3.1.n5	0.833333	0.333333	0.47619
EC:2.3.2.13	0.946237	0.704	0.807339
EC:2.3.2.15	0.9375	0.84507	0.888889
EC:2.3.2.16	0.955556	0.716667	0.819048
EC:2.3.2.17	0.97619	0.91791	0.946154
EC:2.3.2.18	0.5	0.5	0.5
EC:2.3.2.2	0.964912	0.942623	0.953637
EC:2.3.2.23	0.953488	0.811881	0.877005
EC:2.3.2.26	0.988138	0.941243	0.96412
EC:2.3.2.27	0.972687	0.936047	0.954015
EC:2.3.2.29	0.955529	0.994994	0.974862
EC:2.3.2.3	0.983122	0.954918	0.968815
EC:2.3.2.31	0.975434	0.968436	0.971922
EC:2.3.2.5	0.970874	0.787402	0.869565
EC:2.3.2.6	0.996084	0.989624	0.992843
EC:2.3.2.7	1	0.90625	0.95082
EC:2.3.2.8	0.991489	0.744409	0.850365
EC:2.3.3.1	0.55	0.286957	0.377143
EC:2.3.3.10	0.974886	0.966063	0.970455
EC:2.3.3.13	0.989919	0.973562	0.981673
EC:2.3.3.14	0.952555	0.925532	0.938849
EC:2.3.3.15	0.964467	0.954774	0.959596
EC:2.3.3.16	0.949239	0.959521	0.954352
EC:2.3.3.5	0.702128	0.578947	0.634615
EC:2.3.3.8	0.957265	0.910569	0.933333
EC:2.3.3.9	0.990519	0.962281	0.976196
EC:2.4.1.1	0.988877	0.95763	0.973003
EC:2.4.1.10	0	0	0
EC:2.4.1.109	0.984791	0.937048	0.960326
EC:2.4.1.11	0.94863	0.600868	0.735724
EC:2.4.1.115	0.75	0.714286	0.731707
EC:2.4.1.117	0.994709	0.921569	0.956743
EC:2.4.1.12	0.979557	0.921474	0.949628
EC:2.4.1.122	0.969697	0.901408	0.934307
EC:2.4.1.129	0.990004	0.977011	0.983465
EC:2.4.1.13	0.987603	0.97551	0.98152
EC:2.4.1.131	0.994872	0.881818	0.93494
EC:2.4.1.132	0.99	0.916667	0.951923
EC:2.4.1.135	0.952381	0.877193	0.913242
EC:2.4.1.14	0.878788	0.707317	0.783784
EC:2.4.1.141	0.962687	0.801242	0.874576
EC:2.4.1.142	0.979798	0.979798	0.979798
EC:2.4.1.143	0.964286	0.990826	0.977376
EC:2.4.1.15	0.992674	0.945899	0.968722
EC:2.4.1.152	1	0.921569	0.959184
EC:2.4.1.155	0.984375	0.857143	0.916364
EC:2.4.1.157	0.555556	0.357143	0.434783
EC:2.4.1.16	0.985765	0.931092	0.957649
EC:2.4.1.17	0.985542	0.897914	0.93969
EC:2.4.1.173	0.8125	0.65	0.722222
EC:2.4.1.18	0.996235	0.966752	0.981272
EC:2.4.1.180	1	0.909091	0.952381
EC:2.4.1.182	0.982488	0.969973	0.97619
EC:2.4.1.183	0.555556	1	0.714286
EC:2.4.1.187	0.946429	0.927114	0.936672
EC:2.4.1.19	1	0.764706	0.866667
EC:2.4.1.198	0.955882	0.75	0.840517
EC:2.4.1.207	0.998361	0.968203	0.983051
EC:2.4.1.21	0.993417	0.935211	0.963436
EC:2.4.1.211	1	0.949153	0.973913
EC:2.4.1.212	0.744681	0.735294	0.739958
EC:2.4.1.213	0.958333	1	0.978723
EC:2.4.1.214	0.2	0.0833333	0.117647
EC:2.4.1.217	1	0.941176	0.969697
EC:2.4.1.221	0.978261	0.794118	0.876623
EC:2.4.1.222	0.982759	1	0.991304
EC:2.4.1.224	0.909091	0.5	0.645161
EC:2.4.1.225	0.818182	0.75	0.782609
EC:2.4.1.226	0.75	0.333333	0.461538
EC:2.4.1.227	0.996503	0.982143	0.989271
EC:2.4.1.230	0.709091	0.8125	0.757282
EC:2.4.1.244	1	0.9375	0.967742
EC:2.4.1.245	1	0.125	0.222222
EC:2.4.1.246	0.142857	0.188406	0.1625
EC:2.4.1.25	0.988928	0.927762	0.957369
EC:2.4.1.250	0.715548	0.624037	0.666667
EC:2.4.1.255	0.961538	0.896861	0.928074
EC:2.4.1.256	0.989474	0.949495	0.969072
EC:2.4.1.257	0.961165	0.925234	0.942857
EC:2.4.1.258	0.971014	0.943662	0.957143
EC:2.4.1.266	0.978947	0.837838	0.902913
EC:2.4.1.280	0.875	0.411765	0.56
EC:2.4.1.281	1	0.972222	0.985915
EC:2.4.1.284	0	0	0
EC:2.4.1.287	1	0.615385	0.761905
EC:2.4.1.288	1	0.555556	0.714286
EC:2.4.1.289	0.791667	0.783505	0.787565
EC:2.4.1.290	0.416667	0.394737	0.405405
EC:2.4.1.291	0.611111	0.415094	0.494382
EC:2.4.1.292	0.4	0.5625	0.467532
EC:2.4.1.293	0.9	0.272727	0.418605
EC:2.4.1.301	0	0	0
EC:2.4.1.303	0.727273	0.727273	0.727273
EC:2.4.1.305	0.428571	0.181818	0.255319
EC:2.4.1.312	1	0.933333	0.965517
EC:2.4.1.315	0.893617	0.857143	0.875
EC:2.4.1.325	1	0.975	0.987342
EC:2.4.1.329	0.863636	0.863636	0.863636
EC:2.4.1.33	1	0.857143	0.923077
EC:2.4.1.34	0.75	0.4	0.521739
EC:2.4.1.345	0.17284	0.371681	0.235955
EC:2.4.1.347	0.931034	0.964286	0.947368
EC:2.4.1.4	0.828571	0.828571	0.828571
EC:2.4.1.41	0.90625	0.828571	0.865672
EC:2.4.1.44	0.980392	0.955414	0.967742
EC:2.4.1.46	0.910448	0.924242	0.917293
EC:2.4.1.5	0.8	0.461538	0.585366
EC:2.4.1.52	0.607143	0.401575	0.483412
EC:2.4.1.54	0.46473	0.704403	0.56
EC:2.4.1.56	0.959596	0.940594	0.95
EC:2.4.1.57	1	0.00512821	0.0102041
EC:2.4.1.58	0.946154	0.831081	0.884892
EC:2.4.1.64	0.411765	0.175	0.245614
EC:2.4.1.68	1	0.974359	0.987013
EC:2.4.1.69	0.5	0.333333	0.4
EC:2.4.1.7	0.968354	0.822581	0.889535
EC:2.4.1.8	0.805556	0.630435	0.707317
EC:2.4.1.80	0.962791	0.884615	0.922049
EC:2.4.1.82	0.851064	0.909091	0.879121
EC:2.4.1.83	0.863454	0.726351	0.788991
EC:2.4.2.1	0.965478	0.937916	0.951497
EC:2.4.2.10	0.989328	0.974343	0.981779
EC:2.4.2.12	0.938776	0.807018	0.867925
EC:2.4.2.14	0.997247	0.98204	0.989585
EC:2.4.2.15	0.995575	0.995575	0.995575
EC:2.4.2.17	0.996124	0.955746	0.975517
EC:2.4.2.18	0.996353	0.963668	0.979738
EC:2.4.2.19	0.997861	0.977646	0.98765
EC:2.4.2.2	0.960309	0.926596	0.943151
EC:2.4.2.21	0.992878	0.970981	0.981808
EC:2.4.2.22	0.995633	0.972281	0.983819
EC:2.4.2.26	0.992188	0.84106	0.910394
EC:2.4.2.28	0.871537	0.858561	0.865
EC:2.4.2.29	0.997605	0.984802	0.991162
EC:2.4.2.3	0.964848	0.949881	0.957306
EC:2.4.2.30	1	0.804348	0.891566
EC:2.4.2.31	0.891026	0.731579	0.803468
EC:2.4.2.4	0.93802	0.948052	0.943009
EC:2.4.2.41	0.5625	1	0.72
EC:2.4.2.43	0.925466	0.934169	0.929797
EC:2.4.2.44	0.732456	0.888298	0.802885
EC:2.4.2.45	1	0.922078	0.959459
EC:2.4.2.46	0.982143	0.990991	0.986547
EC:2.4.2.48	0.989899	0.899083	0.942308
EC:2.4.2.52	0.991859	0.92298	0.956181
EC:2.4.2.53	0.829268	0.710801	0.765478
EC:2.4.2.54	0.953125	0.953125	0.953125
EC:2.4.2.57	0.923077	0.9	0.911392
EC:2.4.2.59	1	0.965517	0.982456
EC:2.4.2.6	0.769231	0.769231	0.769231
EC:2.4.2.60	1	1	1
EC:2.4.2.7	0.997476	0.987917	0.992673
EC:2.4.2.8	0.996042	0.98339	0.989676
EC:2.4.2.9	0.996953	0.979381	0.988089
EC:2.4.99.12	0.990374	0.962578	0.976278
EC:2.4.99.13	0.666667	0.25	0.363636
EC:2.4.99.15	1	1	1
EC:2.4.99.16	0.994915	0.989882	0.992392
EC:2.4.99.17	0.997921	0.992146	0.995025
EC:2.4.99.18	0.978723	0.910891	0.94359
EC:2.4.99.19	1	0.933333	0.965517
EC:2.4.99.20	0.866667	0.722222	0.787879
EC:2.4.99.21	0.91791	0.848276	0.88172
EC:2.5.1.1	0.733333	0.456604	0.562791
EC:2.5.1.10	0.900775	0.842029	0.870412
EC:2.5.1.101	0	0	0
EC:2.5.1.103	0.390625	0.403226	0.396825
EC:2.5.1.108	0.973843	0.932563	0.952756
EC:2.5.1.114	0.950413	0.66474	0.782313
EC:2.5.1.115	1	0.705882	0.827586
EC:2.5.1.120	0.97555	1	0.987624
EC:2.5.1.128	1	0.944444	0.971429
EC:2.5.1.129	0.997035	0.994087	0.995559
EC:2.5.1.130	0.957447	0.978261	0.967742
EC:2.5.1.140	0.918919	0.971429	0.944444
EC:2.5.1.141	0.996414	0.992854	0.994631
EC:2.5.1.145	0.998655	0.997649	0.998152
EC:2.5.1.147	0.988789	0.97351	0.98109
EC:2.5.1.15	0.991997	0.983471	0.987716
EC:2.5.1.151	1	0.96875	0.984127
EC:2.5.1.16	0.986833	0.956605	0.971484
EC:2.5.1.17	0.994332	0.98116	0.987702
EC:2.5.1.18	0.965765	0.882442	0.922225
EC:2.5.1.19	0.997368	0.97876	0.987976
EC:2.5.1.2	1	0.25	0.4
EC:2.5.1.21	0.83727	0.876374	0.856376
EC:2.5.1.25	0.990644	0.967513	0.978942
EC:2.5.1.26	0.973913	0.788732	0.871595
EC:2.5.1.27	1	0.809524	0.894737
EC:2.5.1.29	0.240157	0.414966	0.304239
EC:2.5.1.3	0.99373	0.970738	0.9821
EC:2.5.1.30	0.589404	0.717742	0.647273
EC:2.5.1.31	0.990942	0.871019	0.927119
EC:2.5.1.32	0.786164	0.675676	0.726744
EC:2.5.1.39	0.993661	0.99682	0.995238
EC:2.5.1.41	0.989362	0.982394	0.985866
EC:2.5.1.42	1	0.946429	0.972477
EC:2.5.1.44	0.96875	0.939394	0.953846
EC:2.5.1.46	0.99422	0.851485	0.917333
EC:2.5.1.47	0.977771	0.968144	0.972934
EC:2.5.1.48	0.832542	0.827627	0.830077
EC:2.5.1.49	0.819168	0.942768	0.876633
EC:2.5.1.54	0.989193	0.972839	0.980948
EC:2.5.1.55	0.997236	0.976719	0.986871
EC:2.5.1.56	0	0	0
EC:2.5.1.57	0.111111	0.0769231	0.0909091
EC:2.5.1.58	0.952381	0.944206	0.948276
EC:2.5.1.59	0.962963	0.83871	0.896552
EC:2.5.1.6	0.997377	0.986511	0.991914
EC:2.5.1.60	0.984163	0.95186	0.967742
EC:2.5.1.61	0.996012	0.975586	0.985693
EC:2.5.1.62	0.962963	0.83871	0.896552
EC:2.5.1.7	0.998489	0.989222	0.993834
EC:2.5.1.72	0.991068	0.97562	0.983283
EC:2.5.1.73	1	0.973684	0.986667
EC:2.5.1.74	0.987307	0.981081	0.984184
EC:2.5.1.75	0.996823	0.990244	0.993522
EC:2.5.1.76	0.769231	0.909091	0.833333
EC:2.5.1.77	0	0	0
EC:2.5.1.78	0.990654	0.991724	0.991189
EC:2.5.1.83	0	0	0
EC:2.5.1.84	0.5	0.0384615	0.0714286
EC:2.5.1.87	0.952381	0.837209	0.891089
EC:2.5.1.89	0.808917	0.835526	0.822006
EC:2.5.1.9	0.99187	0.97522	0.983474
EC:2.5.1.90	0.714844	0.665455	0.689266
EC:2.5.1.94	1	0.866667	0.928571
EC:2.5.1.96	0.944444	0.772727	0.85
EC:2.5.1.97	0.913706	0.978261	0.944882
EC:2.5.1.99	0	0	0
EC:2.5.1.n9	1	0.985401	0.992647
EC:2.6.1.1	0.817315	0.730824	0.771654
EC:2.6.1.100	0	0	0
EC:2.6.1.102	0.21875	0.388889	0.28
EC:2.6.1.11	0.990498	0.955979	0.972933
EC:2.6.1.113	0.7	0.636364	0.666667
EC:2.6.1.118	0.916667	0.948276	0.932203
EC:2.6.1.13	0.979761	0.959459	0.969504
EC:2.6.1.16	0.990467	0.970801	0.980536
EC:2.6.1.17	0.904959	0.862205	0.883065
EC:2.6.1.18	0.964912	0.852713	0.90535
EC:2.6.1.19	0.933252	0.919856	0.926506
EC:2.6.1.2	0.809111	0.9325	0.866434
EC:2.6.1.21	0.996283	0.864516	0.925734
EC:2.6.1.22	0.952381	0.705882	0.810811
EC:2.6.1.29	0.802326	0.945205	0.867925
EC:2.6.1.33	1	0.047619	0.0909091
EC:2.6.1.34	1	0.76	0.863636
EC:2.6.1.36	0.994595	0.978723	0.986595
EC:2.6.1.37	0.971483	0.973333	0.972407
EC:2.6.1.39	0.665	0.689119	0.676845
EC:2.6.1.42	0.986703	0.974277	0.98045
EC:2.6.1.44	0.973545	0.730159	0.834467
EC:2.6.1.45	0.746667	0.823529	0.783217
EC:2.6.1.48	0.451613	0.56	0.5
EC:2.6.1.5	0.985714	0.775281	0.867925
EC:2.6.1.50	0.5	0.0188679	0.0363636
EC:2.6.1.51	0.868132	0.702222	0.776413
EC:2.6.1.52	0.994888	0.982524	0.988667
EC:2.6.1.57	0.480315	0.508333	0.493927
EC:2.6.1.59	0.978836	0.978836	0.978836
EC:2.6.1.62	0.979651	0.949296	0.964235
EC:2.6.1.63	1	0.977778	0.988764
EC:2.6.1.66	0.957627	0.79021	0.8659
EC:2.6.1.7	0.966667	0.887755	0.925532
EC:2.6.1.76	0	0	0
EC:2.6.1.77	0.56044	0.69863	0.621951
EC:2.6.1.81	0.846154	0.868421	0.857143
EC:2.6.1.82	0.869863	0.846667	0.858108
EC:2.6.1.83	0.906542	0.8391	0.871518
EC:2.6.1.84	0.6	0.4	0.48
EC:2.6.1.85	0.914432	0.867879	0.890547
EC:2.6.1.87	0.905138	0.64507	0.753289
EC:2.6.1.88	0.8	0.901408	0.847682
EC:2.6.1.9	0.990521	0.971827	0.981085
EC:2.6.1.90	0	0	0
EC:2.6.1.92	1	0.0070922	0.0140845
EC:2.6.1.98	0.545455	0.6	0.571429
EC:2.6.99.2	0.999403	0.992289	0.995833
EC:2.7.1.1	1	0.937198	0.967581
EC:2.7.1.100	0.994987	0.965937	0.980247
EC:2.7.1.105	0.995833	0.965657	0.980513
EC:2.7.1.107	0.969767	0.966396	0.968079
EC:2.7.1.108	0.975124	0.92891	0.951456
EC:2.7.1.11	0.98749	0.953301	0.970094
EC:2.7.1.113	0.822581	0.671053	0.73913
EC:2.7.1.12	0.975	0.977716	0.976356
EC:2.7.1.121	0.941019	0.965612	0.953157
EC:2.7.1.130	0.993776	0.963783	0.97855
EC:2.7.1.134	0.964286	0.957447	0.960854
EC:2.7.1.137	0.956522	0.956522	0.956522
EC:2.7.1.140	0.970588	0.891892	0.929577
EC:2.7.1.144	0.944795	0.840112	0.889384
EC:2.7.1.146	0.733333	0.785714	0.758621
EC:2.7.1.147	1	0.7	0.823529
EC:2.7.1.148	0.992394	0.987743	0.990063
EC:2.7.1.15	0.989015	0.966679	0.97772
EC:2.7.1.151	0.970588	0.891892	0.929577
EC:2.7.1.153	0.9375	0.789474	0.857143
EC:2.7.1.156	0.995258	0.981871	0.988519
EC:2.7.1.158	0.928571	0.78629	0.851528
EC:2.7.1.159	0.745098	0.655172	0.697248
EC:2.7.1.16	0.990859	0.9627	0.976577
EC:2.7.1.160	0.961783	0.877907	0.917933
EC:2.7.1.161	0.993464	0.955975	0.974359
EC:2.7.1.162	0.823529	0.823529	0.823529
EC:2.7.1.165	0.58	0.574257	0.577114
EC:2.7.1.166	0.967136	0.940639	0.953704
EC:2.7.1.167	0.931751	0.992101	0.960979
EC:2.7.1.168	0.944444	0.607143	0.73913
EC:2.7.1.169	1	0.915254	0.955752
EC:2.7.1.17	0.97919	0.955543	0.967222
EC:2.7.1.170	0.99863	0.989817	0.994204
EC:2.7.1.172	0.992832	0.865625	0.924875
EC:2.7.1.175	0.996764	0.968553	0.982456
EC:2.7.1.176	0.974895	0.880907	0.925521
EC:2.7.1.177	1	0.777778	0.875
EC:2.7.1.180	0.986102	0.95471	0.970152
EC:2.7.1.183	0.96875	0.96875	0.96875
EC:2.7.1.184	1	0.786885	0.880734
EC:2.7.1.189	1	0.959184	0.979167
EC:2.7.1.19	0.972426	0.949731	0.960945
EC:2.7.1.191	0.755263	0.49654	0.599165
EC:2.7.1.197	0.997992	0.986111	0.992016
EC:2.7.1.199	0.969466	0.92029	0.944238
EC:2.7.1.2	0.972927	0.944171	0.958333
EC:2.7.1.20	0.966463	0.900568	0.932353
EC:2.7.1.201	0.805714	0.972414	0.88125
EC:2.7.1.202	0.743455	0.855422	0.795518
EC:2.7.1.205	0.333333	0.166667	0.222222
EC:2.7.1.207	0.985401	0.978261	0.981818
EC:2.7.1.21	0.988102	0.966667	0.977267
EC:2.7.1.22	0.677419	0.851351	0.754491
EC:2.7.1.23	0.999001	0.974018	0.986351
EC:2.7.1.24	0.989237	0.979968	0.98458
EC:2.7.1.25	0.965502	0.955526	0.960488
EC:2.7.1.26	0.991498	0.974359	0.982854
EC:2.7.1.29	0.7125	0.5	0.587629
EC:2.7.1.30	0.991213	0.971074	0.98104
EC:2.7.1.31	0.814458	0.889474	0.850314
EC:2.7.1.32	0.4	0.266667	0.32
EC:2.7.1.33	0.987449	0.974907	0.981138
EC:2.7.1.35	0.98534	0.944527	0.964502
EC:2.7.1.36	0.963834	0.972628	0.968211
EC:2.7.1.39	0.99403	0.966819	0.980235
EC:2.7.1.4	0.717391	0.785714	0.75
EC:2.7.1.40	0.997248	0.958977	0.977738
EC:2.7.1.45	0.725806	0.679245	0.701754
EC:2.7.1.48	0.978198	0.958007	0.967997
EC:2.7.1.49	0.838636	0.957612	0.894184
EC:2.7.1.5	0.989286	0.917219	0.95189
EC:2.7.1.50	0.988662	0.971768	0.980142
EC:2.7.1.51	0.991667	0.856115	0.918919
EC:2.7.1.53	0.709677	0.6875	0.698413
EC:2.7.1.55	0.883721	0.883721	0.883721
EC:2.7.1.56	0.797101	0.730088	0.762125
EC:2.7.1.58	0.977528	0.925532	0.95082
EC:2.7.1.59	0.945455	0.859504	0.900433
EC:2.7.1.6	0.991682	0.964061	0.977677
EC:2.7.1.60	0.959459	0.601695	0.739583
EC:2.7.1.63	0.95082	1	0.97479
EC:2.7.1.66	0	0	0
EC:2.7.1.67	0.971698	0.88412	0.925843
EC:2.7.1.68	0.981949	0.855346	0.914286
EC:2.7.1.69	0.715748	0.787013	0.749691
EC:2.7.1.71	0.988971	0.973169	0.981006
EC:2.7.1.73	0.943396	0.793651	0.862069
EC:2.7.1.74	0.555556	0.526316	0.540541
EC:2.7.1.76	1	0.0217391	0.0425532
EC:2.7.1.78	0.901639	0.763889	0.827068
EC:2.7.1.8	0.621622	0.69697	0.657143
EC:2.7.1.82	0.875	0.583333	0.7
EC:2.7.1.83	0.982143	0.774648	0.866142
EC:2.7.1.85	0.807692	0.768293	0.7875
EC:2.7.1.89	0.985185	0.93662	0.960289
EC:2.7.1.90	0.949898	0.955761	0.952821
EC:2.7.1.92	0.904545	0.772816	0.833508
EC:2.7.1.95	0.952	0.894737	0.922481
EC:2.7.10.1	0.98569	0.924316	0.954017
EC:2.7.10.2	0.974162	0.9353	0.954336
EC:2.7.11.1	0.978171	0.950278	0.964023
EC:2.7.11.10	0.948148	1	0.973384
EC:2.7.11.11	1	0.921182	0.958974
EC:2.7.11.12	1	0.927184	0.962217
EC:2.7.11.13	0.983034	0.962854	0.97284
EC:2.7.11.17	0.983539	0.870674	0.923671
EC:2.7.11.18	0.583333	0.466667	0.518519
EC:2.7.11.19	1	0.892857	0.943396
EC:2.7.11.20	1	0.954545	0.976744
EC:2.7.11.21	0.975862	0.904153	0.93864
EC:2.7.11.22	0.928571	0.727273	0.815686
EC:2.7.11.23	0.944444	0.714286	0.813397
EC:2.7.11.24	0.996319	0.966667	0.981269
EC:2.7.11.25	0.952381	0.77381	0.853859
EC:2.7.11.26	0.991935	0.938931	0.964706
EC:2.7.11.27	0.986667	0.973684	0.980132
EC:2.7.11.30	0.989962	0.931523	0.959854
EC:2.7.11.31	0.986667	0.973684	0.980132
EC:2.7.11.32	0.998363	0.996732	0.997547
EC:2.7.11.33	1	0.995643	0.997817
EC:2.7.11.5	0.997854	0.972803	0.985169
EC:2.7.11.7	0.3125	0.333333	0.322581
EC:2.7.12.1	0.974648	0.891753	0.931359
EC:2.7.12.2	1	0.222222	0.363636
EC:2.7.13.3	0.996402	0.989593	0.992986
EC:2.7.14.1	1	0.992857	0.996416
EC:2.7.2.1	0.9773	0.978079	0.977689
EC:2.7.2.11	0.99417	0.980828	0.987454
EC:2.7.2.15	0.94697	0.912409	0.929368
EC:2.7.2.2	0.925466	0.89759	0.911315
EC:2.7.2.3	0.993867	0.973615	0.983637
EC:2.7.2.4	0.995131	0.970518	0.982671
EC:2.7.2.7	0.917625	0.903774	0.910646
EC:2.7.2.8	0.991831	0.987586	0.989704
EC:2.7.3.2	0.995025	0.938967	0.966184
EC:2.7.3.3	0.991453	0.978078	0.98472
EC:2.7.3.9	0.997372	0.983479	0.990377
EC:2.7.4.1	0.995902	0.98354	0.989682
EC:2.7.4.10	0.933735	0.99359	0.962733
EC:2.7.4.14	0.925532	0.780269	0.846715
EC:2.7.4.16	0.995979	0.975919	0.985847
EC:2.7.4.2	0.990025	0.954327	0.971848
EC:2.7.4.21	0.973684	0.936709	0.954839
EC:2.7.4.22	0.996469	0.983353	0.989867
EC:2.7.4.23	0.99	0.99	0.99
EC:2.7.4.24	0.973684	0.936709	0.954839
EC:2.7.4.25	0.99085	0.962234	0.976332
EC:2.7.4.26	0.972	0.938224	0.954813
EC:2.7.4.27	0.978689	0.995	0.986777
EC:2.7.4.28	0.995614	0.993435	0.994524
EC:2.7.4.29	0.987805	1	0.993865
EC:2.7.4.3	0.988108	0.960543	0.97413
EC:2.7.4.6	0.987849	0.955527	0.971419
EC:2.7.4.7	0.905714	0.973886	0.938564
EC:2.7.4.8	0.996496	0.98853	0.992497
EC:2.7.4.9	0.995974	0.973366	0.98454
EC:2.7.6.1	0.993197	0.974359	0.983688
EC:2.7.6.2	0.991589	0.969835	0.980591
EC:2.7.6.3	0.993658	0.980334	0.986951
EC:2.7.6.5	0.951863	0.921112	0.936235
EC:2.7.7.1	0.978044	0.910781	0.943215
EC:2.7.7.10	0.666667	0.210526	0.32
EC:2.7.7.12	0.989018	0.977026	0.982986
EC:2.7.7.13	0.968531	0.925095	0.946315
EC:2.7.7.15	0.789474	0.75	0.769231
EC:2.7.7.18	0.996162	0.976736	0.986353
EC:2.7.7.19	0.978843	0.895484	0.93531
EC:2.7.7.2	0.996706	0.982001	0.989298
EC:2.7.7.22	0.285714	0.444444	0.347826
EC:2.7.7.23	0.987143	0.980056	0.983587
EC:2.7.7.24	0.985803	0.96818	0.976912
EC:2.7.7.27	0.989529	0.960366	0.974729
EC:2.7.7.3	0.993974	0.982137	0.98802
EC:2.7.7.31	0.785714	0.916667	0.846154
EC:2.7.7.33	0.962121	0.947761	0.954887
EC:2.7.7.38	0.98882	0.986369	0.987593
EC:2.7.7.39	0.906977	0.9	0.903475
EC:2.7.7.4	0.985172	0.968379	0.976704
EC:2.7.7.40	0.971429	0.918919	0.944444
EC:2.7.7.41	0.991211	0.973777	0.982417
EC:2.7.7.42	0.983036	0.965833	0.974359
EC:2.7.7.43	0.923077	0.797468	0.855688
EC:2.7.7.47	0.956044	0.90625	0.930481
EC:2.7.7.48	0.988987	0.930199	0.958693
EC:2.7.7.49	0.985058	0.95322	0.968877
EC:2.7.7.50	0.967816	0.954649	0.961187
EC:2.7.7.52	0.671875	0.511905	0.581081
EC:2.7.7.53	1	0.0675676	0.126582
EC:2.7.7.56	0.997827	0.987104	0.992437
EC:2.7.7.58	0.968468	0.959821	0.964126
EC:2.7.7.59	0.988845	0.967887	0.978254
EC:2.7.7.6	0.982847	0.937832	0.959812
EC:2.7.7.60	0.979537	0.958444	0.968875
EC:2.7.7.61	0.959184	0.87037	0.912621
EC:2.7.7.62	0.990583	0.973958	0.9822
EC:2.7.7.63	0.266667	0.153846	0.195122
EC:2.7.7.65	0.870163	0.85042	0.860178
EC:2.7.7.66	0.959184	0.959184	0.959184
EC:2.7.7.67	1	0.9375	0.967742
EC:2.7.7.68	0.972752	0.954545	0.963563
EC:2.7.7.7	0.985149	0.937413	0.960688
EC:2.7.7.70	0.997273	0.98474	0.990967
EC:2.7.7.71	0.75	0.046875	0.0882353
EC:2.7.7.72	0.973759	0.950831	0.962158
EC:2.7.7.73	0.776316	0.584158	0.666667
EC:2.7.7.74	0.978723	0.836364	0.901961
EC:2.7.7.75	0.977901	0.936508	0.956757
EC:2.7.7.76	0.833333	0.775862	0.803571
EC:2.7.7.77	0.991777	0.975731	0.983689
EC:2.7.7.78	0.897959	0.745763	0.814815
EC:2.7.7.79	0.983806	0.931034	0.956693
EC:2.7.7.8	0.997114	0.986988	0.992026
EC:2.7.7.80	0.81388	0.883562	0.847291
EC:2.7.7.81	0.807018	0.929293	0.86385
EC:2.7.7.82	0.75	0.586957	0.658537
EC:2.7.7.84	1	0.961538	0.980392
EC:2.7.7.85	0.991078	0.985218	0.988139
EC:2.7.7.87	0.996947	0.984917	0.990895
EC:2.7.7.89	0.966754	0.985727	0.976148
EC:2.7.7.9	0.991382	0.958051	0.974431
EC:2.7.7.n1	0.996923	0.991432	0.99417
EC:2.7.8.1	1	0.733333	0.846154
EC:2.7.8.11	0.911111	0.959064	0.934473
EC:2.7.8.12	0.95	0.752475	0.839779
EC:2.7.8.13	0.998522	0.987212	0.992835
EC:2.7.8.15	0.990741	0.946903	0.968326
EC:2.7.8.20	0.959302	0.921788	0.940171
EC:2.7.8.23	0.569444	0.759259	0.650794
EC:2.7.8.24	0.986348	0.989726	0.988034
EC:2.7.8.26	0.993182	0.991492	0.992336
EC:2.7.8.28	0.996564	0.986395	0.991453
EC:2.7.8.29	0.986928	0.893491	0.937888
EC:2.7.8.30	0	0	0
EC:2.7.8.31	0.924658	0.858051	0.89011
EC:2.7.8.33	0.964179	0.912429	0.937591
EC:2.7.8.34	0.979167	0.854545	0.912621
EC:2.7.8.35	0.56	0.875	0.682927
EC:2.7.8.36	0.787879	0.541667	0.641975
EC:2.7.8.37	0.795082	0.836207	0.815126
EC:2.7.8.40	0	0	0
EC:2.7.8.42	1	0.894737	0.944444
EC:2.7.8.5	0.989193	0.958718	0.973717
EC:2.7.8.6	0.586854	0.641026	0.612745
EC:2.7.8.7	0.993103	0.960915	0.976744
EC:2.7.8.8	0.992391	0.981807	0.98707
EC:2.7.9.1	0.988533	0.980251	0.984375
EC:2.7.9.2	0.989808	0.915696	0.951311
EC:2.7.9.3	0.995283	0.976852	0.985981
EC:2.8.1.1	0.889518	0.904899	0.897143
EC:2.8.1.10	0.992437	0.987104	0.989763
EC:2.8.1.11	0.973214	0.981982	0.977578
EC:2.8.1.12	0.988962	0.961373	0.974973
EC:2.8.1.13	0.991442	0.989247	0.990344
EC:2.8.1.14	0.992366	0.855263	0.918728
EC:2.8.1.2	0.902041	0.856589	0.878728
EC:2.8.1.4	0.99816	0.96875	0.983235
EC:2.8.1.6	0.996	0.976471	0.986139
EC:2.8.1.7	0.992769	0.97238	0.982469
EC:2.8.1.8	0.998886	0.99116	0.995008
EC:2.8.1.9	0.964072	0.94152	0.952663
EC:2.8.2.20	0.982906	0.746753	0.848708
EC:2.8.2.22	1	0.846154	0.916667
EC:2.8.2.8	0.994286	0.966667	0.980282
EC:2.8.3.10	0.987421	0.987421	0.987421
EC:2.8.3.12	0.721311	0.6875	0.704
EC:2.8.3.15	0.25	0.0181818	0.0338983
EC:2.8.3.16	0.740146	0.820388	0.778204
EC:2.8.3.17	0.4	0.08	0.133333
EC:2.8.3.19	0.312236	0.552239	0.398922
EC:2.8.3.21	1	0.982143	0.990991
EC:2.8.3.22	0.571429	0.421053	0.484848
EC:2.8.3.5	0.90535	0.901639	0.903491
EC:2.8.3.6	0.932665	0.888131	0.909853
EC:2.8.3.8	0.865385	0.791457	0.826772
EC:2.8.3.9	0.705882	0.716418	0.711111
EC:2.8.4.1	0.990991	0.966608	0.978648
EC:2.8.4.2	0.333333	0.461538	0.387097
EC:2.8.4.3	0.998399	0.990866	0.994618
EC:2.8.4.4	0.998441	0.991228	0.994821
EC:2.8.4.5	0.974895	0.928287	0.95102
EC:2.8.5.2	0.976027	0.979381	0.977702
EC:2.9.1.1	0.998079	0.964717	0.981114
EC:2.9.1.2	0.96875	0.877358	0.920792
EC:3.1.1.1	0.633779	0.624382	0.629046
EC:3.1.1.10	0.5	0.0224719	0.0430108
EC:3.1.1.106	0.956522	1	0.977778
EC:3.1.1.11	0.99194	0.934211	0.96221
EC:3.1.1.14	0.826923	0.914894	0.868687
EC:3.1.1.15	0.4	0.526316	0.454545
EC:3.1.1.17	0.835165	0.876923	0.855535
EC:3.1.1.2	0.49359	0.420765	0.454277
EC:3.1.1.22	0.875	0.875	0.875
EC:3.1.1.23	0.896	0.761905	0.823529
EC:3.1.1.24	0.926431	0.702479	0.79906
EC:3.1.1.29	0.991043	0.976855	0.983898
EC:3.1.1.3	0.743902	0.61	0.67033
EC:3.1.1.31	0.991808	0.958817	0.975034
EC:3.1.1.32	0.966033	0.937995	0.951807
EC:3.1.1.34	1	0.916667	0.956522
EC:3.1.1.4	0.992687	0.946818	0.96921
EC:3.1.1.41	1	0.767857	0.868687
EC:3.1.1.45	0.967391	0.92228	0.944297
EC:3.1.1.47	0.940476	0.890141	0.914616
EC:3.1.1.5	0.890511	0.774603	0.828523
EC:3.1.1.53	0.808824	0.887097	0.846154
EC:3.1.1.57	0.705882	0.545455	0.615385
EC:3.1.1.6	1	0.761905	0.864865
EC:3.1.1.61	0.992659	0.947922	0.969775
EC:3.1.1.7	0.775862	0.725806	0.75
EC:3.1.1.72	0.785714	0.611111	0.6875
EC:3.1.1.73	0.89781	0.809211	0.851211
EC:3.1.1.74	0.99115	0.953191	0.9718
EC:3.1.1.75	0.75	0.818182	0.782609
EC:3.1.1.77	0.994382	0.972527	0.983333
EC:3.1.1.79	1	0.92	0.958333
EC:3.1.1.81	0.705882	0.697674	0.701754
EC:3.1.1.83	0.787879	0.641975	0.707483
EC:3.1.1.84	0.931507	0.731183	0.819277
EC:3.1.1.85	0.973244	0.868657	0.917981
EC:3.1.1.88	0.8	0.761905	0.780488
EC:3.1.1.89	0.916667	0.698413	0.792793
EC:3.1.1.92	0.56	0.7	0.622222
EC:3.1.1.95	0.5	0.545455	0.521739
EC:3.1.1.96	0.997559	0.981978	0.989707
EC:3.1.1.99	0.478261	0.407407	0.44
EC:3.1.11.1	0.964198	0.940964	0.952439
EC:3.1.11.2	0.995114	0.988352	0.991721
EC:3.1.11.3	0.8125	0.684211	0.742857
EC:3.1.11.5	0.981921	0.902388	0.940476
EC:3.1.11.6	0.996414	0.984452	0.990397
EC:3.1.12.1	0.971888	0.928983	0.949951
EC:3.1.13.1	0.997444	0.973281	0.985215
EC:3.1.13.2	1	0.971193	0.985386
EC:3.1.13.4	0.958194	0.936275	0.947107
EC:3.1.13.5	0.966346	0.960573	0.963451
EC:3.1.2.1	0.951389	0.931973	0.941581
EC:3.1.2.12	0.993827	0.97281	0.983206
EC:3.1.2.14	0.842593	0.758333	0.798246
EC:3.1.2.15	0.0769231	0.115385	0.0923077
EC:3.1.2.2	0.636364	0.673077	0.654206
EC:3.1.2.20	0.894737	0.858586	0.876289
EC:3.1.2.22	0.980392	0.888889	0.932401
EC:3.1.2.23	0.727273	0.275862	0.4
EC:3.1.2.27	0.428571	0.375	0.4
EC:3.1.2.28	0.912	0.802817	0.853933
EC:3.1.2.29	0.818182	0.692308	0.75
EC:3.1.2.30	0	0	0
EC:3.1.2.4	0.837838	0.810458	0.82392
EC:3.1.2.6	0.975688	0.936732	0.955813
EC:3.1.21.1	1	0.75	0.857143
EC:3.1.21.2	0.990886	0.957566	0.973941
EC:3.1.21.3	0.93777	0.806092	0.86696
EC:3.1.21.4	0.848485	0.446215	0.584856
EC:3.1.21.5	0.918367	0.616438	0.737705
EC:3.1.21.7	0.989619	0.956522	0.972789
EC:3.1.22.1	0.898876	0.869565	0.883978
EC:3.1.22.4	0.987756	0.958574	0.972947
EC:3.1.26.11	0.988016	0.954341	0.970886
EC:3.1.26.12	0.979798	0.956607	0.968064
EC:3.1.26.13	0.999766	0.999533	0.999649
EC:3.1.26.3	0.994471	0.971313	0.982756
EC:3.1.26.4	0.987468	0.974273	0.980826
EC:3.1.26.5	0.967487	0.938403	0.952723
EC:3.1.26.8	0.986188	0.986188	0.986188
EC:3.1.26.n2	1	0.9	0.947368
EC:3.1.27.1	0.230769	0.115385	0.153846
EC:3.1.27.3	0.777778	0.903226	0.835821
EC:3.1.27.6	0.695652	0.727273	0.711111
EC:3.1.3.1	0.952381	0.794702	0.866426
EC:3.1.3.10	0.963768	0.880795	0.920415
EC:3.1.3.104	0.92	0.676471	0.779661
EC:3.1.3.106	1	0.947368	0.972973
EC:3.1.3.11	0.991514	0.921927	0.955455
EC:3.1.3.12	0.99273	0.949768	0.970774
EC:3.1.3.15	0.973696	0.966913	0.970293
EC:3.1.3.16	0.983308	0.935324	0.958716
EC:3.1.3.18	0.955882	0.847051	0.898182
EC:3.1.3.2	0.969381	0.884444	0.924967
EC:3.1.3.23	0.955645	0.752381	0.841918
EC:3.1.3.24	0.965517	0.865979	0.913043
EC:3.1.3.25	0.97614	0.952414	0.964131
EC:3.1.3.26	0.741379	0.767857	0.754386
EC:3.1.3.27	0.992716	0.952096	0.971982
EC:3.1.3.3	0.918708	0.883771	0.900901
EC:3.1.3.33	0.917949	0.809955	0.860577
EC:3.1.3.36	0.993103	0.923077	0.956811
EC:3.1.3.37	0.972222	0.833333	0.897436
EC:3.1.3.4	0.98556	0.913043	0.947917
EC:3.1.3.41	0.899083	0.636364	0.745247
EC:3.1.3.45	0.99	0.981278	0.985619
EC:3.1.3.46	0.983505	0.957831	0.970498
EC:3.1.3.48	0.964213	0.933191	0.948448
EC:3.1.3.5	0.96767	0.921927	0.944245
EC:3.1.3.56	0.984043	0.925	0.953608
EC:3.1.3.6	0.948571	0.933633	0.941043
EC:3.1.3.62	0.929577	0.916667	0.923077
EC:3.1.3.64	0.975962	0.992665	0.984242
EC:3.1.3.66	0.955556	0.969925	0.962687
EC:3.1.3.67	0.963636	0.972477	0.968037
EC:3.1.3.68	0.466667	0.411765	0.4375
EC:3.1.3.7	0.974619	0.959201	0.966849
EC:3.1.3.70	0.94186	0.84375	0.89011
EC:3.1.3.71	0.976489	0.932635	0.954058
EC:3.1.3.73	0.59919	0.666667	0.63113
EC:3.1.3.74	0.826667	0.72093	0.770186
EC:3.1.3.77	0.988473	0.988473	0.988473
EC:3.1.3.78	0.980198	0.876106	0.925234
EC:3.1.3.79	0.857143	0.857143	0.857143
EC:3.1.3.8	0.936396	0.84127	0.886288
EC:3.1.3.80	0.956522	0.916667	0.93617
EC:3.1.3.81	1	0.878049	0.935065
EC:3.1.3.82	1	0.75	0.857143
EC:3.1.3.87	0.970297	0.970297	0.970297
EC:3.1.3.89	0.974967	0.96732	0.971129
EC:3.1.3.9	1	0.964286	0.981818
EC:3.1.3.90	0	0	0
EC:3.1.3.95	0.961373	0.961373	0.961373
EC:3.1.3.99	0.85	0.566667	0.68
EC:3.1.30.1	0.991379	0.864662	0.923695
EC:3.1.31.1	0.985401	0.818182	0.89404
EC:3.1.4.1	0.952381	0.857143	0.902256
EC:3.1.4.11	0.985542	0.942396	0.963486
EC:3.1.4.12	0.952632	0.757322	0.843823
EC:3.1.4.14	0.977011	0.885417	0.928962
EC:3.1.4.16	0.981862	0.945285	0.963227
EC:3.1.4.17	0.229358	0.233645	0.231481
EC:3.1.4.3	0.985792	0.938606	0.96162
EC:3.1.4.35	1	0.825581	0.904459
EC:3.1.4.37	0.93617	0.745763	0.830189
EC:3.1.4.38	0.941176	0.761905	0.842105
EC:3.1.4.4	0.954545	0.865293	0.907731
EC:3.1.4.46	0.960375	0.872159	0.914144
EC:3.1.4.50	1	0.90625	0.95082
EC:3.1.4.52	0.935413	0.864004	0.898292
EC:3.1.4.53	0.972826	0.917949	0.944591
EC:3.1.4.54	0.909091	0.952381	0.930233
EC:3.1.4.55	0.934211	0.8875	0.910256
EC:3.1.4.58	0.995787	0.975912	0.985749
EC:3.1.5.1	0.962733	0.922619	0.942249
EC:3.1.6.1	0.829825	0.892453	0.86
EC:3.1.6.12	0.142857	0.0666667	0.0909091
EC:3.1.6.14	0.977778	0.814815	0.888889
EC:3.1.6.4	1	0.785714	0.88
EC:3.1.6.6	0.591209	0.706037	0.643541
EC:3.1.7.2	0.759036	0.715909	0.736842
EC:3.1.8.1	1	0.666667	0.8
EC:3.11.1.1	0.994859	0.9675	0.980989
EC:3.11.1.2	0.866667	0.928571	0.896552
EC:3.11.1.3	1	0.176471	0.3
EC:3.13.1.1	0.8125	0.83871	0.825397
EC:3.2.1.1	0.938628	0.903674	0.92082
EC:3.2.1.10	0.584906	0.824468	0.684327
EC:3.2.1.101	0.985542	0.97381	0.979641
EC:3.2.1.113	0	0	0
EC:3.2.1.122	1	0.782609	0.878049
EC:3.2.1.131	0.97191	0.977401	0.974648
EC:3.2.1.132	0.981132	0.886364	0.931343
EC:3.2.1.135	0.686957	0.51634	0.589552
EC:3.2.1.136	0.6	0.545455	0.571429
EC:3.2.1.139	0.862745	0.897959	0.88
EC:3.2.1.14	0.966999	0.881385	0.922209
EC:3.2.1.141	0.998914	0.983957	0.991379
EC:3.2.1.143	0.948598	0.789883	0.861996
EC:3.2.1.147	0.890909	0.742424	0.809917
EC:3.2.1.15	0.585185	0.692982	0.634538
EC:3.2.1.165	0.932642	0.882353	0.906801
EC:3.2.1.169	0.785714	0.478261	0.594595
EC:3.2.1.17	0.953806	0.875241	0.912836
EC:3.2.1.170	0.88	0.792793	0.834123
EC:3.2.1.172	0.91954	0.869565	0.893855
EC:3.2.1.176	1	0.818182	0.9
EC:3.2.1.177	0.887324	0.785047	0.833058
EC:3.2.1.179	0.591837	0.90625	0.716049
EC:3.2.1.18	0.997134	0.98826	0.992677
EC:3.2.1.180	1	0.0357143	0.0689655
EC:3.2.1.182	0.888889	0.745342	0.810811
EC:3.2.1.183	0.787879	0.936937	0.855967
EC:3.2.1.184	1	0.676471	0.807018
EC:3.2.1.185	1	0.666667	0.8
EC:3.2.1.196	1	0.944882	0.97166
EC:3.2.1.199	0.636364	0.875	0.736842
EC:3.2.1.2	0.977419	0.848739	0.908546
EC:3.2.1.20	0.804348	0.708812	0.753564
EC:3.2.1.21	0.976483	0.92179	0.948349
EC:3.2.1.22	0.978671	0.947577	0.962873
EC:3.2.1.23	0.965886	0.889037	0.925869
EC:3.2.1.24	0.666667	0.48	0.55814
EC:3.2.1.25	0.940299	0.863014	0.9
EC:3.2.1.26	0.979212	0.917008	0.94709
EC:3.2.1.28	0.96988	0.833118	0.896312
EC:3.2.1.3	0.856707	0.859327	0.858015
EC:3.2.1.31	0.904459	0.735751	0.811429
EC:3.2.1.35	0.967456	0.905817	0.935622
EC:3.2.1.37	0.724868	0.685	0.70437
EC:3.2.1.39	0.976116	0.890152	0.931154
EC:3.2.1.4	0.941695	0.870865	0.904896
EC:3.2.1.40	0.98406	0.967607	0.975764
EC:3.2.1.41	0.95122	0.860294	0.903475
EC:3.2.1.45	0.988417	0.807571	0.888889
EC:3.2.1.46	1	0.918182	0.957346
EC:3.2.1.49	0.34375	0.478261	0.4
EC:3.2.1.51	0.964539	0.790698	0.86901
EC:3.2.1.52	0.994004	0.941017	0.966785
EC:3.2.1.54	0	0	0
EC:3.2.1.55	0.923372	0.843641	0.881707
EC:3.2.1.58	0.142857	0.133333	0.137931
EC:3.2.1.6	0.989691	0.897196	0.941176
EC:3.2.1.65	0	0	0
EC:3.2.1.67	0.243902	0.666667	0.357143
EC:3.2.1.68	0.84375	0.771429	0.80597
EC:3.2.1.70	0.716981	0.844444	0.77551
EC:3.2.1.73	0.760684	0.649635	0.700787
EC:3.2.1.78	0.981982	0.893443	0.935622
EC:3.2.1.8	0.986452	0.869738	0.924426
EC:3.2.1.80	0.682927	0.666667	0.674699
EC:3.2.1.81	0.6	0.3	0.4
EC:3.2.1.82	1	0.103448	0.1875
EC:3.2.1.83	0.25	0.1	0.142857
EC:3.2.1.85	0.991379	0.92	0.954357
EC:3.2.1.86	0.948466	0.912633	0.930205
EC:3.2.1.89	0.977366	0.884544	0.928641
EC:3.2.1.91	0.875	0.403846	0.552632
EC:3.2.1.93	0.988166	0.828784	0.901484
EC:3.2.1.96	0.90411	0.778761	0.836767
EC:3.2.1.98	0	0	0
EC:3.2.1.99	0.969136	0.857923	0.910145
EC:3.2.2.1	0.605634	0.761062	0.67451
EC:3.2.2.15	0.949686	0.967949	0.95873
EC:3.2.2.16	1	0.0333333	0.0645161
EC:3.2.2.20	0.993072	0.934783	0.963046
EC:3.2.2.21	0.957249	0.877342	0.915556
EC:3.2.2.22	0.819549	0.586022	0.683386
EC:3.2.2.23	0.972808	0.974178	0.973493
EC:3.2.2.24	0.936709	0.813187	0.870588
EC:3.2.2.26	0.972727	0.922414	0.946903
EC:3.2.2.27	0.995879	0.983495	0.989649
EC:3.2.2.28	1	0.902256	0.948617
EC:3.2.2.3	0	0	0
EC:3.2.2.31	0.995982	0.98848	0.992217
EC:3.2.2.4	0.983103	0.920863	0.950966
EC:3.2.2.6	0.936364	0.878465	0.906491
EC:3.2.2.8	0.574468	0.586957	0.580645
EC:3.2.2.9	0.97541	0.955823	0.965517
EC:3.2.2.n1	0.975017	0.983986	0.979481
EC:3.3.1.1	0.998373	0.975368	0.986736
EC:3.3.2.1	0.915441	0.711429	0.800643
EC:3.3.2.10	0.640909	0.646789	0.643836
EC:3.3.2.6	1	0.921569	0.959184
EC:3.3.2.9	0.880795	0.675127	0.764368
EC:3.4.11.1	0.991117	0.979515	0.985282
EC:3.4.11.10	0.939556	0.971061	0.955049
EC:3.4.11.15	0.5	0.333333	0.4
EC:3.4.11.18	0.998125	0.986654	0.992356
EC:3.4.11.19	0.490196	0.480769	0.485437
EC:3.4.11.2	0.996537	0.982361	0.989398
EC:3.4.11.21	0.948052	0.948052	0.948052
EC:3.4.11.23	0.955307	0.9	0.926829
EC:3.4.11.24	0.375	0.488372	0.424242
EC:3.4.11.25	0.5	0.833333	0.625
EC:3.4.11.4	0.989453	0.971751	0.980523
EC:3.4.11.5	0.987074	0.940649	0.963303
EC:3.4.11.6	0.715909	0.670213	0.692308
EC:3.4.11.7	0.929204	0.867769	0.897436
EC:3.4.11.9	0.884083	0.870528	0.877253
EC:3.4.13.18	0.751295	0.852941	0.798898
EC:3.4.13.19	0.957746	0.807601	0.876289
EC:3.4.13.20	0.314286	0.647059	0.423077
EC:3.4.13.21	0.973404	0.915	0.943299
EC:3.4.13.22	0.997947	0.979839	0.98881
EC:3.4.13.23	0.966387	0.927419	0.946502
EC:3.4.13.3	0	0	0
EC:3.4.13.9	0.875556	0.788	0.829474
EC:3.4.14.1	0.979592	0.774194	0.864865
EC:3.4.14.10	0.404762	0.708333	0.515152
EC:3.4.14.11	0.993939	0.956268	0.97474
EC:3.4.14.12	0.551724	0.619355	0.583587
EC:3.4.14.4	1	0.961783	0.980519
EC:3.4.14.5	0.922535	0.789157	0.850649
EC:3.4.14.9	1	0.84375	0.915254
EC:3.4.15.1	0.9	0.9	0.9
EC:3.4.15.5	0.948	0.911538	0.929412
EC:3.4.15.6	0.979695	0.955446	0.967419
EC:3.4.16.2	0.777778	0.636364	0.7
EC:3.4.16.4	0.968842	0.944394	0.956461
EC:3.4.17.11	0.810606	0.89916	0.85259
EC:3.4.17.13	0.921875	0.876238	0.898477
EC:3.4.17.14	0.666667	0.111111	0.190476
EC:3.4.17.18	0.684211	0.52	0.590909
EC:3.4.17.19	0.998826	0.989535	0.994159
EC:3.4.17.21	1	0.1	0.181818
EC:3.4.17.22	0.986301	0.692308	0.813559
EC:3.4.18.1	0.957143	1	0.978102
EC:3.4.19.1	0.795597	0.884615	0.837748
EC:3.4.19.11	0.555556	0.4	0.465116
EC:3.4.19.12	0.968321	0.936096	0.951936
EC:3.4.19.13	0.5	0.0153846	0.0298507
EC:3.4.19.3	0.982387	0.954373	0.968177
EC:3.4.19.5	0.830601	0.853933	0.842105
EC:3.4.19.9	0.994152	0.890052	0.939227
EC:3.4.21.100	1	0.458333	0.628571
EC:3.4.21.102	0.987526	0.924125	0.954774
EC:3.4.21.105	0.983491	0.952055	0.967517
EC:3.4.21.107	0.982696	0.958775	0.970588
EC:3.4.21.108	0.71875	0.469388	0.567901
EC:3.4.21.109	1	1	1
EC:3.4.21.116	0.982456	0.941176	0.961373
EC:3.4.21.12	1	1	1
EC:3.4.21.19	1	0.454545	0.625
EC:3.4.21.21	0.764706	0.866667	0.8125
EC:3.4.21.22	0.982759	0.934426	0.957983
EC:3.4.21.25	0.75	0.125	0.214286
EC:3.4.21.26	0.978648	0.838415	0.90312
EC:3.4.21.4	0.677419	0.5	0.575342
EC:3.4.21.41	1	0.866667	0.928571
EC:3.4.21.43	1	0.954545	0.976744
EC:3.4.21.46	1	0.875	0.933333
EC:3.4.21.47	1	0.833333	0.909091
EC:3.4.21.5	0.977273	0.977273	0.977273
EC:3.4.21.50	0.571429	0.222222	0.32
EC:3.4.21.53	0.996722	0.974989	0.985736
EC:3.4.21.62	0.900452	0.728938	0.805668
EC:3.4.21.63	0.916667	0.916667	0.916667
EC:3.4.21.66	0.5	0.181818	0.266667
EC:3.4.21.68	1	0.948276	0.973451
EC:3.4.21.7	0.976744	0.954545	0.965517
EC:3.4.21.72	0.333333	0.0384615	0.0689655
EC:3.4.21.73	1	1	1
EC:3.4.21.75	0.357143	0.625	0.454545
EC:3.4.21.83	0.971564	0.90708	0.938215
EC:3.4.21.88	0.991098	0.950213	0.970225
EC:3.4.21.89	0.993048	0.985852	0.989437
EC:3.4.21.90	1	1	1
EC:3.4.21.92	0.997519	0.98001	0.988687
EC:3.4.21.93	1	1	1
EC:3.4.21.96	0	0	0
EC:3.4.21.97	0.956044	0.935484	0.945652
EC:3.4.21.98	1	0.705882	0.827586
EC:3.4.22.1	1	0.87931	0.93578
EC:3.4.22.10	0.526316	0.5	0.512821
EC:3.4.22.15	0.833333	0.512821	0.634921
EC:3.4.22.34	1	0.946429	0.972477
EC:3.4.22.38	1	0.8	0.888889
EC:3.4.22.39	1	0.863636	0.926829
EC:3.4.22.40	0.9875	0.923977	0.954683
EC:3.4.22.45	0.962963	0.928571	0.945455
EC:3.4.22.48	0.909091	1	0.952381
EC:3.4.22.49	0.958333	0.638889	0.766667
EC:3.4.22.50	0.866667	1	0.928571
EC:3.4.22.52	0.960784	0.960784	0.960784
EC:3.4.22.53	1	0.891304	0.942529
EC:3.4.22.66	0.984277	0.978125	0.981191
EC:3.4.22.71	0.93913	0.972973	0.955752
EC:3.4.22.8	1	0.647059	0.785714
EC:3.4.23.12	0.9	0.6	0.72
EC:3.4.23.15	1	0.777778	0.875
EC:3.4.23.20	0.928571	0.8125	0.866667
EC:3.4.23.21	1	0.0434783	0.0833333
EC:3.4.23.24	0.777778	0.666667	0.717949
EC:3.4.23.34	0.928571	0.866667	0.896552
EC:3.4.23.36	0.996934	0.986052	0.991463
EC:3.4.23.43	0.986702	0.992864	0.989773
EC:3.4.23.46	1	0.94	0.969072
EC:3.4.23.48	1	0.25	0.4
EC:3.4.23.49	0.9	0.931034	0.915254
EC:3.4.23.5	1	0.935484	0.966667
EC:3.4.23.51	0.970588	0.985075	0.977778
EC:3.4.24.11	0.933333	0.84	0.884211
EC:3.4.24.13	0.8	0.333333	0.470588
EC:3.4.24.15	0.866667	0.722222	0.787879
EC:3.4.24.24	1	0.956522	0.977778
EC:3.4.24.28	0.75	0.666667	0.705882
EC:3.4.24.3	0.989399	0.927152	0.957265
EC:3.4.24.36	0.918919	0.666667	0.772727
EC:3.4.24.39	0.957983	0.897638	0.926829
EC:3.4.24.40	0.971014	0.87013	0.917808
EC:3.4.24.55	0.949393	0.888258	0.917808
EC:3.4.24.56	0.5	0.125	0.2
EC:3.4.24.57	0.454545	0.666667	0.540541
EC:3.4.24.59	0.985185	0.970803	0.977941
EC:3.4.24.64	0.877193	0.689655	0.772201
EC:3.4.24.70	0.974684	0.903226	0.937595
EC:3.4.24.71	0.954128	0.881356	0.9163
EC:3.4.24.75	0.910053	0.86	0.884319
EC:3.4.24.77	1	0.945205	0.971831
EC:3.4.24.78	0.996198	0.984962	0.990548
EC:3.4.24.80	0.875	1	0.933333
EC:3.4.24.81	1	0.96875	0.984127
EC:3.4.24.84	0.988327	0.937269	0.962121
EC:3.4.24.85	0.939394	0.939394	0.939394
EC:3.4.25.1	0.987913	0.92111	0.953342
EC:3.4.25.2	0.976423	0.993383	0.98483
EC:3.5.1.1	0.955147	0.924555	0.939602
EC:3.5.1.10	0.992557	0.990977	0.991766
EC:3.5.1.100	0.552036	0.655914	0.599509
EC:3.5.1.101	0	0	0
EC:3.5.1.103	0.970037	0.899306	0.933333
EC:3.5.1.104	0.909091	0.681818	0.779221
EC:3.5.1.105	0.978947	0.94898	0.963731
EC:3.5.1.107	0.857143	0.230769	0.363636
EC:3.5.1.108	0.99195	0.981618	0.986757
EC:3.5.1.11	1	0.0105263	0.0208333
EC:3.5.1.110	0.829897	0.766667	0.79703
EC:3.5.1.111	0.43	0.565789	0.488636
EC:3.5.1.115	0.944928	0.964497	0.954612
EC:3.5.1.116	0.423077	0.44898	0.435644
EC:3.5.1.118	0.994565	0.968254	0.981233
EC:3.5.1.122	0.991228	0.91129	0.94958
EC:3.5.1.124	0.92381	0.960396	0.941748
EC:3.5.1.13	0	0	0
EC:3.5.1.130	1	0.911765	0.953846
EC:3.5.1.132	0.942308	0.960784	0.951456
EC:3.5.1.135	1	0.971429	0.985507
EC:3.5.1.14	0.664452	0.816327	0.732601
EC:3.5.1.15	0.961538	0.943396	0.952381
EC:3.5.1.16	0.972851	0.895087	0.93235
EC:3.5.1.18	0.944521	0.950675	0.947588
EC:3.5.1.19	0.959752	0.909091	0.933735
EC:3.5.1.2	0.990174	0.982041	0.986091
EC:3.5.1.23	0.993802	0.905838	0.947783
EC:3.5.1.24	0.846154	0.726415	0.781726
EC:3.5.1.25	0.996303	0.959929	0.977778
EC:3.5.1.26	0.722222	0.787879	0.753623
EC:3.5.1.28	0.961538	0.901202	0.930393
EC:3.5.1.29	0	0	0
EC:3.5.1.3	0	0	0
EC:3.5.1.32	0.788889	0.850299	0.818444
EC:3.5.1.38	0.48	0.48	0.48
EC:3.5.1.4	0.904316	0.880061	0.892024
EC:3.5.1.41	0.403846	0.65625	0.5
EC:3.5.1.42	0.966387	0.845588	0.901961
EC:3.5.1.44	0.974771	0.987224	0.980958
EC:3.5.1.46	0.794872	0.762295	0.778243
EC:3.5.1.47	0.889328	0.818182	0.852273
[truncated: 804 more rows]
