# Supplementary material for: Functional annotation of enzyme-encoding genes using deep learning with transformer layers
Source: Nat Commun. 2023 Nov 14;14:7370. doi: 10.1038/s41467-023-43216-z (PMC10645960; doi:10.1038/s41467-023-43216-z)
Supplement: Supplementary file 12 — Source Data [file 41467_2023_43216_MOESM12_ESM.zip › SourceData/Kim_etal_SourceData_Fig1c.xlsx]

## Sheet: Sheet1
Source data for Fig. 1c
EC number	Number of sequence
EC:1	3133328
EC:2	8314892
EC:3	4425595
EC:4	2356277
EC:5	1420132
EC:6	2131671
EC:7	1627514
