# Supplementary material for: Functional annotation of enzyme-encoding genes using deep learning with transformer layers
Source: Nat Commun. 2023 Nov 14;14:7370. doi: 10.1038/s41467-023-43216-z (PMC10645960; doi:10.1038/s41467-023-43216-z)
Supplement: Supplementary file 12 — Source Data [file 41467_2023_43216_MOESM12_ESM.zip › SourceData/Kim_etal_SourceData_SupplementaryFig3.xlsx]

## Sheet: Sheet1
Source data for Extended Data Fig. 3
Range	DIAMOND	DeepEC	CLEAN	DeepECtransformer
0-30	0.0031	0.0626	0.4571	0.3814
30-40	0.0054	0.2232	0.6059	0.6498
40-50	0.0093	0.4202	0.7191	0.801
50-60	0.255	0.5534	0.7892	0.8799
60-70	0.5149	0.6423	0.8285	0.9206
70-80	0.6478	0.7002	0.8509	0.9445
80-90	0.7288	0.7457	0.8705	0.9609
90-100	0.7887	0.7768	0.8826	0.976
