# Supplementary material for: Functional annotation of enzyme-encoding genes using deep learning with transformer layers
Source: Nat Commun. 2023 Nov 14;14:7370. doi: 10.1038/s41467-023-43216-z (PMC10645960; doi:10.1038/s41467-023-43216-z)
Supplement: Supplementary file 12 — Source Data [file 41467_2023_43216_MOESM12_ESM.zip › SourceData/Kim_etal_SourceData_Fig3a.xlsx]

## Sheet: Sheet1
Source data for Fig. 3a
Gene	Identically predicted allele ratio	Non-identically predicted allele ratio
aaeA	0.970588	0.0294118
aaeB	0.0140845	0.985915
aaeR	1	0
aaeX	1	0
aas	0.0193548	0.980645
aat	1	0
abgA	0.820896	0.179104
abgB	0.409722	0.590278
abgR	0.9875	0.0125
abgT	0.397351	0.602649
abrB	0.984496	0.0155039
accA	1	0
accB	0	1
accC	0.944444	0.0555556
accD	1	0
aceA	1	0
aceB	1	0
aceE	1	0
aceF	1	0
aceK	0.0141844	0.985816
ackA	0.976744	0.0232558
acnA	1	0
acnB	0.99115	0.00884956
acpP	1	0
acpS	1	0
acpT	1	0
acrA	0.934426	0.0655738
acrD	0.95	0.05
acrE	0.979798	0.020202
acrR	0.970588	0.0294118
acs	1	0
actP	0.0967742	0.903226
ada	0.0212766	0.978723
add	0.990291	0.00970874
ade	1	0
adhE	0.975	0.025
adhP	1	0
adiA	1	0
adiC	1	0
adiY	0.714286	0.285714
adk	1	0
aegA	0	1
aer	0.971631	0.0283688
aes	0.0619469	0.938053
afuC	1	0
agaB	0.19697	0.80303
agaC	0.0909091	0.909091
agaD	0.0338983	0.966102
agaI	0.0247934	0.975207
agaR	1	0
agaS	0.978723	0.0212766
agaV	0.205882	0.794118
agp	0.0921986	0.907801
ahpC	1	0
ahpF	0.015873	0.984127
aidB	0.0574713	0.942529
ais	0.938776	0.0612245
alaS	1	0
aldA	0.906667	0.0933333
aldB	0	1
alkA	0.993103	0.00689655
alkB	0.972727	0.0272727
allA	0.934783	0.0652174
allB	0.967391	0.0326087
allC	0.989529	0.0104712
allD	0.0326087	0.967391
allR	1	0
alr	1	0
alsA	0.0804598	0.91954
alsB	0.614286	0.385714
alsC	0.130435	0.869565
alsE	0.030303	0.969697
alsK	1	0
alx	1	0
amiA	1	0
amiB	1	0
amiC	1	0
amn	1	0
ampC	1	0
ampD	1	0
ampE	0.965116	0.0348837
ampG	0.698925	0.301075
ampH	0.0843373	0.915663
amtB	0.582278	0.417722
amyA	1	0
ansA	1	0
ansB	0.985714	0.0142857
ansP	0.124088	0.875912
apaG	1	0
apaH	1	0
aphA	0.97561	0.0243902
appA	0.934579	0.0654206
appB	0.0136986	0.986301
appC	0.0107527	0.989247
appY	1	0
apt	1	0
aqpZ	0.928571	0.0714286
araA	1	0
araB	1	0
araC	1	0
araD	1	0
araE	0.927273	0.0727273
araF	0.938462	0.0615385
araG	0.933884	0.0661157
araH	0.138889	0.861111
araJ	0.301471	0.698529
arcA	1	0
arcB	1	0
argA	1	0
argB	1	0
argC	1	0
argD	0.990826	0.00917431
argE	1	0
argF	1	0
argG	1	0
argH	1	0
argI	1	0
argK	1	0
argO	0.982143	0.0178571
argP	0.95122	0.0487805
argR	0.909091	0.0909091
argS	1	0
argT	1	0
arnT	1	0
aroA	1	0
aroB	1	0
aroC	1	0
aroD	1	0
aroE	1	0
aroF	1	0
aroG	1	0
aroH	1	0
aroK	1	0
aroL	0.928571	0.0714286
aroM	1	0
aroP	1	0
arpA	1	0
arsB	1	0
arsC	1	0
arsR	0.888889	0.111111
artI	0.978261	0.0217391
artJ	1	0
artM	1	0
artP	0	1
artQ	0.980769	0.0192308
ascB	1	0
ascF	0.0163934	0.983607
ascG	0.865079	0.134921
asd	1	0
aslA	0.0588235	0.941176
aslB	1	0
asmA	0.959538	0.0404624
asnA	1	0
asnB	1	0
asnC	0.928571	0.0714286
asnS	1	0
aspA	1	0
aspC	0.0540541	0.945946
aspS	1	0
asr	1	0
astA	0.972477	0.0275229
astB	1	0
astC	0.95122	0.0487805
astD	0.994318	0.00568182
astE	1	0
atoA	0.857143	0.142857
atoB	0.941176	0.0588235
atoC	0.439655	0.560345
atoD	0.18	0.82
atoE	0.142857	0.857143
atoS	0.992248	0.00775194
atpA	0.851852	0.148148
atpB	0.08	0.92
atpC	0.5625	0.4375
atpD	0.92	0.08
atpE	0	1
atpF	0	1
atpG	0.121951	0.878049
atpH	1	0
atpI	0.133333	0.866667
avtA	0.977778	0.0222222
azoR	0	1
bacA	1	0
baeR	1	0
baeS	1	0
barA	1	0
basR	1	0
basS	1	0
bax	0.380952	0.619048
bcp	0	1
bcr	0.979592	0.0204082
bcsA	1	0
bcsB	0.976378	0.023622
bcsC	0.690476	0.309524
bcsE	1	0
bcsF	1	0
bcsG	1	0
bcsZ	1	0
bdm	1	0
betA	0.964912	0.0350877
betB	1	0
betI	0.915493	0.084507
betT	1	0
bfd	0.909091	0.0909091
bfr	0.947368	0.0526316
bglA	1	0
bglB	0.994652	0.00534759
bglF	0.0104167	0.989583
bglG	0.944444	0.0555556
bglH	0.796875	0.203125
bglJ	0.884615	0.115385
bglX	1	0
bioA	1	0
bioB	1	0
bioC	1	0
bioD	1	0
bioF	1	0
bioH	0.727273	0.272727
bipA	0	1
birA	1	0
blc	1	0
bolA	1	0
borD	0.576923	0.423077
brnQ	0.958333	0.0416667
btuB	0.0987654	0.901235
btuC	0.974026	0.025974
btuD	1	0
btuE	0.813559	0.186441
btuF	1	0
btuR	1	0
cadB	0.926829	0.0731707
cadC	1	0
caiA	1	0
caiB	1	0
caiC	0.869318	0.130682
caiD	0.315217	0.684783
caiE	0.111111	0.888889
caiF	1	0
caiT	0.429907	0.570093
can	1	0
carA	1	0
carB	1	0
cbl	0.959184	0.0408163
cbpA	1	0
cbpM	1	0
cbrA	0.510417	0.489583
cbrC	0.7	0.3
cca	0.019802	0.980198
cchA	1	0
cchB	0.958333	0.0416667
ccmA	0.947917	0.0520833
ccmB	0.970588	0.0294118
ccmC	0.972222	0.0277778
ccmD	1	0
ccmE	0	1
ccmF	0.956522	0.0434783
ccmG	0.075	0.925
ccmH	1	0
cdaR	1	0
cdd	1	0
cdh	0.978261	0.0217391
cdsA	1	0
cedA	1	0
cfa	1	0
chaA	1	0
chaB	1	0
chaC	1	0
chbA	0.121951	0.878049
chbB	0.111111	0.888889
chbC	0.0155039	0.984496
chbF	0.97561	0.0243902
chbG	1	0
chbR	1	0
cheA	1	0
cheB	0.884615	0.115385
cheR	1	0
cheW	1	0
cheY	0.9375	0.0625
cheZ	0.978723	0.0212766
chiA	0.989247	0.0107527
chpA	1	0
chpB	1	0
chpR	0.882353	0.117647
chpS	0.92	0.08
cirA	0.806723	0.193277
citA	1	0
citB	1	0
citC	1	0
citD	0.318182	0.681818
citE	1	0
citF	1	0
citG	1	0
citT	0.686567	0.313433
citX	1	0
clcA	0.128205	0.871795
clcB	0.945578	0.0544218
cld	0.88755	0.11245
clpA	0.0357143	0.964286
clpB	0.202381	0.797619
clpP	1	0
clpS	1	0
clpX	1	0
cls	1	0
cmk	1	0
cmr	0.985294	0.0147059
cmtA	0.93985	0.0601504
cmtB	0.177083	0.822917
coaA	1	0
coaD	1	0
coaE	1	0
cobB	1	0
cobC	1	0
cobS	0.988889	0.0111111
cobT	1	0
cobU	1	0
codA	0.00980392	0.990196
codB	1	0
cof	0.935484	0.0645161
copA	0.026738	0.973262
corA	0.931034	0.0689655
cpdA	1	0
cpdB	0.99435	0.00564972
cpsB	0.967568	0.0324324
cpsG	1	0
cpxA	1	0
cpxP	0.97619	0.0238095
cpxR	0.842105	0.157895
crcA	0.939759	0.060241
crcB	0.870968	0.129032
creA	1	0
creB	1	0
creC	1	0
creD	1	0
crl	1	0
crp	1	0
crr	0	1
csdA	0	1
csgA	0.305556	0.694444
csgB	0.804348	0.195652
csgC	0.862069	0.137931
csgD	1	0
csgE	1	0
csgF	0.947368	0.0526316
csgG	1	0
csiE	1	0
csiR	0.985075	0.0149254
cspA	1	0
cspB	1	0
cspC	1	0
cspD	1	0
cspE	0.8	0.2
cspF	1	0
cspG	1	0
cspH	1	0
cspI	0.75	0.25
csrA	1	0
cueO	0.0487805	0.95122
cueR	1	0
cusA	0.928571	0.0714286
cusB	1	0
cusC	0.965909	0.0340909
cusF	0.962264	0.0377358
cusR	1	0
cusS	1	0
cutA	1	0
cutC	0.990099	0.00990099
cvpA	1	0
cvrA	0.986842	0.0131579
cyaA	1	0
cyaY	1	0
cybB	1	0
cycA	1	0
cydB	0	1
cydC	0.0457516	0.954248
cydD	0.931507	0.0684932
cynR	0.980769	0.0192308
cynS	1	0
cynT	1	0
cynX	0.975207	0.0247934
cyoA	0.00970874	0.990291
cyoB	0.983333	0.0166667
cyoC	0.0204082	0.979592
cyoD	0.65	0.35
cyoE	1	0
cysA	1	0
cysB	0.955556	0.0444444
cysC	1	0
cysD	1	0
cysE	1	0
cysG	0.861538	0.138462
cysH	1	0
cysI	1	0
cysJ	1	0
cysK	0.181818	0.818182
cysM	0.989899	0.010101
cysN	1	0
cysP	1	0
cysQ	1	0
cysS	1	0
cysU	0.0784314	0.921569
cysW	0.941176	0.0588235
cysZ	0.109091	0.890909
cytR	0.746269	0.253731
dacA	0	1
dacB	0.00775194	0.992248
dacC	1	0
dacD	1	0
dadA	0.0736842	0.926316
dadX	1	0
dam	1	0
damX	0.0608696	0.93913
dapA	1	0
dapB	1	0
dapD	1	0
dapE	1	0
dapF	1	0
dbpA	1	0
dcd	1	0
dcm	1	0
dcp	1	0
dcrB	1	0
dctA	0.40678	0.59322
dcuA	1	0
dcuB	0.957447	0.0425532
dcuC	0.911765	0.0882353
dcuD	0.977612	0.0223881
dcuR	1	0
dcuS	1	0
ddg	0.969697	0.030303
ddlA	1	0
ddlB	1	0
ddpA	0.513089	0.486911
ddpB	0.860294	0.139706
ddpC	0.911111	0.0888889
ddpD	0.0451128	0.954887
ddpF	0.0546875	0.945312
ddpX	0.983607	0.0163934
deaD	1	0
dedA	1	0
dedD	1	0
def	1	0
degP	1	0
degQ	1	0
degS	1	0
deoA	1	0
deoB	1	0
deoC	1	0
deoD	1	0
deoR	1	0
der	0.922222	0.0777778
dfp	0.991597	0.00840336
dgkA	1	0
dgoA	0.968254	0.031746
dgoD	0.96875	0.03125
dgoK	0.991935	0.00806452
dgoR	0.97619	0.0238095
dgoT	0.989011	0.010989
dgsA	0.987805	0.0121951
dgt	1	0
dhaH	1	0
dhaK	1	0
dhaL	1	0
dhaR	0.975962	0.0240385
dicB	1	0
dicC	1	0
dinB	1	0
dinD	0.846939	0.153061
dinF	0.984	0.016
dinG	1	0
dinI	1	0
dinJ	1	0
dipZ	1	0
djlA	1	0
djlB	0.220472	0.779528
djlC	0.697674	0.302326
dkgA	0.904762	0.0952381
dkgB	0.0909091	0.909091
dksA	1	0
dld	0.27907	0.72093
dmsB	0	1
dmsC	0.946237	0.0537634
dmsD	0.972973	0.027027
dnaA	0.4	0.6
dnaB	1	0
dnaC	0.166667	0.833333
dnaE	1	0
dnaG	0	1
dnaJ	0.962963	0.037037
dnaK	0	1
dnaN	0.107143	0.892857
dnaQ	1	0
dnaT	1	0
dnaX	1	0
dos	0.967033	0.032967
dppA	0.658824	0.341176
dppB	0.134615	0.865385
dppC	0.142857	0.857143
dppD	0	1
dppF	0	1
dps	0.4	0.6
dsbA	0.228571	0.771429
dsbB	0.979592	0.0204082
dsbC	0.0444444	0.955556
dsbG	0.89899	0.10101
dsdA	1	0
dsdC	1	0
dsdX	0.886364	0.113636
dsrB	1	0
dtd	0.954545	0.0454545
dusB	0.470588	0.529412
dusC	0.246835	0.753165
dut	0.976744	0.0232558
dxr	1	0
dxs	1	0
eamA	0.966942	0.0330579
ebgA	1	0
ebgC	0.190476	0.809524
ebgR	0.976471	0.0235294
ecnA	1	0
ecnB	1	0
eco	1	0
ecpD	1	0
eda	1	0
edd	0.971154	0.0288462
efp	1	0
ego	0.0764706	0.923529
elaA	0.875	0.125
elaB	1	0
elaC	0.03	0.97
elaD	0.389423	0.610577
elbB	1	0
emrA	0.964706	0.0352941
emrD	0.989362	0.0106383
emrE	0.36	0.64
emrK	0.289855	0.710145
emrY	0.539823	0.460177
emtA	0.675676	0.324324
endA	1	0
eno	1	0
entA	1	0
entB	0	1
entC	1	0
entD	0.333333	0.666667
entE	0	1
entF	0.5	0.5
envC	0.0792079	0.920792
envR	1	0
envY	1	0
envZ	1	0
epd	0.979592	0.0204082
eptA	0.993506	0.00649351
eptB	0.984962	0.0150376
era	1	0
erfK	0.963636	0.0363636
essD	0.954545	0.0454545
essQ	0.9375	0.0625
etp	0.947368	0.0526316
eutA	0.993056	0.00694444
eutB	1	0
eutC	0.987952	0.0120482
eutE	0	1
eutG	0.385827	0.614173
eutH	0.0306122	0.969388
eutI	0.879699	0.120301
eutJ	0.184211	0.815789
eutL	1	0
eutP	0.0178571	0.982143
eutQ	0.0319149	0.968085
eutT	0	1
evgA	0.736842	0.263158
evgS	1	0
exbB	0.780488	0.219512
exbD	1	0
exo	0.151163	0.848837
exoX	0.0597015	0.940299
exuR	1	0
exuT	0.886792	0.113208
fabA	1	0
fabB	1	0
fabD	1	0
fabF	0.980769	0.0192308
fabG	1	0
fabH	1	0
fabI	1	0
fabR	0.980769	0.0192308
fabZ	1	0
fadA	0.991597	0.00840336
fadB	0.944186	0.055814
fadD	1	0
fadE	0.988889	0.0111111
fadH	1	0
fadL	1	0
fadR	1	0
fbaA	1	0
fbaB	1	0
fbp	1	0
fcl	0.930556	0.0694444
fdhD	0.414286	0.585714
fdhE	0.931034	0.0689655
fdhF	0	1
fdnG	0.0344828	0.965517
fdnH	0.0123457	0.987654
fdnI	0	1
fdoH	0	1
fdoI	0.129032	0.870968
fdrA	0.983784	0.0162162
fdx	0.210526	0.789474
feaB	0.95	0.05
feaR	0.976471	0.0235294
fecA	0.972028	0.027972
fecB	0.793388	0.206612
fecC	0.962963	0.037037
fecD	0.926471	0.0735294
fecE	0.953125	0.046875
fecI	1	0
fecR	0.209302	0.790698
feoA	1	0
feoB	0.893939	0.106061
fepA	0.944056	0.0559441
fepB	0.735849	0.264151
fepC	0.918367	0.0816327
fepD	0.825581	0.174419
fepE	0.5	0.5
fepG	0.982759	0.0172414
fes	0	1
ffh	1	0
fhlA	0.983957	0.0160428
fhuA	0.405556	0.594444
fhuB	0.995098	0.00490196
fhuC	1	0
fhuD	1	0
fhuE	0.985294	0.0147059
fhuF	0.752212	0.247788
fic	1	0
fieF	0.981481	0.0185185
fimA	0.830508	0.169492
fimB	0.857143	0.142857
fimC	0.860656	0.139344
fimD	0.918919	0.0810811
fimE	0.205882	0.794118
fimF	0.948718	0.0512821
fimG	1	0
fimH	0.941176	0.0588235
fimI	0.991803	0.00819672
fimZ	1	0
fis	1	0
fiu	0.838565	0.161435
fixA	1	0
fixB	1	0
fixC	0.0434783	0.956522
fixX	0.84	0.16
fklB	1	0
fkpA	1	0
fkpB	1	0
fldA	0.95	0.05
fldB	0.137931	0.862069
flgA	0.775	0.225
flgB	1	0
flgC	1	0
flgD	0.975309	0.0246914
flgE	1	0
flgF	0.700855	0.299145
flgG	0.291667	0.708333
flgH	0.986111	0.0138889
flgI	0.988506	0.0114943
flgJ	0.766355	0.233645
flgK	0.83125	0.16875
flgL	0.141026	0.858974
flgM	1	0
flgN	0.692308	0.307692
flhA	0.97561	0.0243902
flhB	0.327273	0.672727
flhC	0.735849	0.264151
flhD	0.272727	0.727273
flhE	1	0
fliA	0.214286	0.785714
fliC	0.788889	0.211111
fliD	0.822086	0.177914
fliE	1	0
fliF	0.994152	0.00584795
fliG	0.115385	0.884615
fliH	0.991228	0.00877193
fliI	1	0
fliJ	1	0
fliK	1	0
fliL	0.90566	0.0943396
fliM	0.967742	0.0322581
fliN	0.955556	0.0444444
fliO	0.974684	0.0253165
fliP	0.902778	0.0972222
fliQ	0.863636	0.136364
fliR	0.607843	0.392157
fliS	1	0
fliT	0.987805	0.0121951
fliY	0.987654	0.0123457
fliZ	1	0
flk	0.282353	0.717647
flu	0.963351	0.0366492
flxA	0.941176	0.0588235
fmt	0.9875	0.0125
fnr	0.967742	0.0322581
focA	0.97561	0.0243902
focB	0.99	0.01
folA	1	0
folB	0	1
folC	0.967742	0.0322581
folD	0.913043	0.0869565
folE	1	0
folK	1	0
folM	0.795455	0.204545
folP	1	0
folX	0.95	0.05
fpr	1	0
frc	1	0
frdA	0.949153	0.0508475
frdB	1	0
frdC	0.310345	0.689655
frdD	0.0606061	0.939394
fre	0	1
frlA	0.940171	0.0598291
frlB	0.972973	0.027027
frlC	0.970149	0.0298507
frlD	1	0
frlR	1	0
frmA	0	1
frmB	1	0
frmR	1	0
frr	1	0
frsA	0.978947	0.0210526
fruA	0	1
fruB	0.0769231	0.923077
fruK	0.972973	0.027027
fruR	0.977273	0.0227273
frvA	0.891566	0.108434
frvB	0	1
frvR	0.867089	0.132911
frvX	0.828767	0.171233
frwB	0.956522	0.0434783
frwC	0.0421053	0.957895
frwD	0.977273	0.0227273
fsaA	0	1
fsaB	0	1
fsr	0.990741	0.00925926
ftn	0.961538	0.0384615
ftsA	0.12	0.88
ftsB	1	0
ftsE	0.222222	0.777778
ftsH	0.632653	0.367347
ftsI	0.934211	0.0657895
ftsK	0.206897	0.793103
ftsL	0.964286	0.0357143
ftsN	1	0
ftsQ	0.978723	0.0212766
ftsW	1	0
ftsX	1	0
ftsY	0.221053	0.778947
ftsZ	0.030303	0.969697
fucA	0.926829	0.0731707
fucI	1	0
fucK	1	0
fucO	0.976471	0.0235294
fucP	0.827586	0.172414
fucR	1	0
fucU	1	0
fumA	0	1
fumC	1	0
fur	1	0
fusA	0.211538	0.788462
fxsA	0.176471	0.823529
gabD	0.00584795	0.994152
gabP	0.973913	0.026087
gabT	0	1
gadB	1	0
gadC	1	0
gadE	0.810811	0.189189
gadW	0.948276	0.0517241
gadX	1	0
galE	1	0
galF	1	0
galK	1	0
galM	1	0
galP	0.0645161	0.935484
galR	0.0862069	0.913793
galS	0.0537634	0.946237
galT	1	0
galU	1	0
gapA	1	0
garD	0.992188	0.0078125
garK	0.0116279	0.988372
garL	0.985075	0.0149254
garP	0.950495	0.049505
garR	1	0
gatA	0.192308	0.807692
gatB	0.0877193	0.912281
gatC	0.0408163	0.959184
gatD	0.964789	0.0352113
gatY	1	0
gatZ	0.212291	0.787709
gcd	1	0
gcl	1	0
gcvA	1	0
gcvH	1	0
gcvP	1	0
gcvR	1	0
gcvT	1	0
gdhA	1	0
ggt	0	1
gidA	1	0
gidB	1	0
glcB	1	0
glcC	0.793103	0.206897
glcD	0.935252	0.0647482
glcE	0.982759	0.0172414
glcF	0.959459	0.0405405
glcG	0.964286	0.0357143
gldA	0.974026	0.025974
glf	0.875	0.125
glgA	1	0
glgB	1	0
glgC	0.979592	0.0204082
glgS	1	0
glgX	1	0
glk	1	0
glmM	1	0
glmS	1	0
glmU	0.9875	0.0125
glnA	1	0
glnB	1	0
glnD	0	1
glnE	0.995671	0.004329
glnG	0.0235294	0.976471
glnH	1	0
glnK	0.7	0.3
glnL	0	1
glnP	0.965517	0.0344828
glnQ	0	1
glnS	1	0
gloA	0.954545	0.0454545
gloB	1	0
glpA	1	0
glpB	0.993056	0.00694444
glpC	0.0192308	0.980769
glpD	1	0
glpE	1	0
glpF	1	0
glpG	1	0
glpK	1	0
glpQ	1	0
glpR	0.953488	0.0465116
glpT	1	0
glpX	1	0
gltA	0.0909091	0.909091
gltF	0.933333	0.0666667
gltI	0.988235	0.0117647
gltJ	1	0
gltK	0.977778	0.0222222
gltL	0.047619	0.952381
gltP	0.968254	0.031746
gltS	0.285714	0.714286
gltX	1	0
glxK	0.87234	0.12766
glxR	1	0
glyA	1	0
glyQ	1	0
glyS	1	0
gmd	0.958333	0.0416667
gmhB	0.982143	0.0178571
gmk	1	0
gmr	0.932203	0.0677966
gnd	1	0
gnsA	1	0
gnsB	1	0
gntK	1	0
gntP	0.959184	0.0408163
gntR	0.731343	0.268657
gntT	0.86	0.14
gntU	0.348315	0.651685
gntX	0.852174	0.147826
gntY	1	0
gor	1	0
gph	1	0
gpmA	1	0
gpmI	1	0
gpp	1	0
gpsA	1	0
gpt	0	1
greA	0.941176	0.0588235
greB	0.973684	0.0263158
groL	0.025641	0.974359
groS	0.333333	0.666667
grpE	0.27907	0.72093
grxA	0.0789474	0.921053
grxB	0.15	0.85
grxC	0.9	0.1
gshA	1	0
gshB	1	0
gsk	1	0
gspA	0.967742	0.0322581
gspC	0.752475	0.247525
gspD	0.910615	0.0893855
gspE	0.127907	0.872093
gspF	0.0490798	0.95092
gspG	0.947368	0.0526316
gspH	1	0
gspI	0.572917	0.427083
gspJ	0.395349	0.604651
gspK	0.963504	0.0364964
gspL	0.988372	0.0116279
gspM	0.814815	0.185185
gspO	0.04	0.96
gss	0.888889	0.111111
gst	1	0
guaA	1	0
guaB	1	0
guaC	1	0
guaD	0.991304	0.00869565
gudD	0.952381	0.047619
gudP	0.947368	0.0526316
gudX	0.021164	0.978836
gutM	1	0
gutQ	1	0
gyrA	0.991071	0.00892857
gyrB	1	0
hcaB	0.98	0.02
hcaC	0.6	0.4
hcaD	0.268908	0.731092
hcaE	1	0
hcaF	1	0
hcaR	1	0
hcaT	0.977778	0.0222222
hchA	0.10101	0.89899
hcp	1	0
hcr	0.98	0.02
hda	0.954545	0.0454545
hdeA	1	0
hdeB	0.708333	0.291667
hdeD	0.902439	0.097561
hdfR	1	0
hdhA	0.965517	0.0344828
helD	1	0
hemA	1	0
hemB	1	0
hemC	1	0
hemD	1	0
hemE	1	0
hemF	1	0
hemG	0.725	0.275
hemH	1	0
hemL	1	0
hemN	1	0
hemX	0.0167364	0.983264
hemY	0.0727273	0.927273
hepA	0.471503	0.528497
hflC	1	0
hflD	0.977273	0.0227273
hflK	0.976744	0.0232558
hflX	1	0
hfq	1	0
hha	1	0
hinT	0.05	0.95
hipA	0.943005	0.0569948
hipB	0.5	0.5
hisA	1	0
hisB	0.993865	0.00613497
hisC	1	0
hisD	1	0
hisF	1	0
hisG	1	0
hisH	1	0
hisI	1	0
hisJ	1	0
hisM	1	0
hisP	0	1
hisQ	0.5	0.5
hisS	1	0
hlpA	0.764706	0.235294
hlyE	0.897436	0.102564
hmp	1	0
hns	0.777778	0.222222
hofB	0.970588	0.0294118
hofC	0.0977444	0.902256
hofQ	0.992537	0.00746269
hokA	1	0
hokC	1	0
hokD	1	0
hokE	1	0
holA	1	0
holB	0.99115	0.00884956
holC	1	0
holD	0.975	0.025
holE	0.823529	0.176471
hpt	1	0
hrpA	1	0
hrpB	1	0
hscA	0.0490196	0.95098
hscB	0.435897	0.564103
hscC	0.987261	0.0127389
hsdM	0.977941	0.0220588
hsdR	0.833333	0.166667
hsdS	0.397727	0.602273
hslJ	1	0
hslO	0.961538	0.0384615
hslR	1	0
hslU	0.0512821	0.948718
hslV	1	0
hsrA	0.0230769	0.976923
htpG	1	0
htpX	1	0
htrC	1	0
htrE	0.409091	0.590909
htrG	0.627451	0.372549
htrL	1	0
hupA	1	0
hupB	0.833333	0.166667
hyaA	0.985915	0.0140845
hyaB	0.989362	0.0106383
hyaC	0.156863	0.843137
hyaD	0.545455	0.454545
hyaE	1	0
hyaF	1	0
hybA	0.0298507	0.970149
hybB	0.981481	0.0185185
hybC	1	0
hybD	0.276596	0.723404
hybE	0.978261	0.0217391
hybF	0.909091	0.0909091
hybG	1	0
hybO	1	0
hycA	0.526316	0.473684
hycB	0.403846	0.596154
hycC	0.0789474	0.921053
hycD	0	1
hycF	0.0222222	0.977778
hycG	0	1
hycH	0.354839	0.645161
hycI	1	0
hydN	0.888889	0.111111
hyfA	0.938931	0.0610687
hyfB	0.639024	0.360976
hyfC	0.52027	0.47973
hyfD	0.152866	0.847134
hyfE	0.28	0.72
hyfF	0.0753769	0.924623
hyfG	0.835366	0.164634
hyfH	0.032967	0.967033
hyfI	0.0123457	0.987654
hyfJ	0.755814	0.244186
hyfR	0.170103	0.829897
hyi	1	0
hypA	1	0
hypB	1	0
hypC	1	0
hypD	1	0
hypE	1	0
hypF	0.184	0.816
hyuA	0.025641	0.974359
iaaA	1	0
iadA	0.0229885	0.977011
iap	0.029703	0.970297
ibpA	1	0
ibpB	1	0
icd	1	0
iclR	1	0
idi	0.988506	0.0114943
idnD	0.95122	0.0487805
idnK	1	0
idnO	1	0
idnR	0.827957	0.172043
idnT	0.96875	0.03125
ihfA	1	0
ihfB	1	0
ileS	1	0
ilvA	1	0
ilvB	1	0
ilvC	1	0
ilvD	1	0
ilvE	1	0
ilvH	1	0
ilvI	1	0
ilvM	1	0
ilvN	1	0
ilvY	1	0
imp	0.981366	0.0186335
inaA	0.985075	0.0149254
infA	0.4	0.6
infB	1	0
infC	1	0
insA-1	1	0
insA-4	1	0
insA-5	1	0
insA-7	1	0
insB-1	0.884058	0.115942
insB-2	0.893939	0.106061
insB-4	0.888889	0.111111
insB-5	0.878788	0.121212
insB-6	0.880597	0.119403
insC-3	1	0
insC-4	1	0
insC-5	1	0
insC-6	0.970149	0.0298507
insD-1	0.5	0.5
insD-2	0.491379	0.508621
insD-3	0.524194	0.475806
insD-4	0.5	0.5
insD-5	0.491071	0.508929
insD-6	0.516949	0.483051
insE-1	0.967742	0.0322581
insE-2	0.967742	0.0322581
insE-3	0.967742	0.0322581
insE-4	0.96875	0.03125
insE-5	0.967742	0.0322581
insF-1	0.746479	0.253521
insF-2	0.739726	0.260274
insF-3	0.742857	0.257143
insF-4	0.716049	0.283951
insF-5	0.742857	0.257143
insG	1	0
insH-4	1	0
insI-2	1	0
insJ	1	0
insK	0.792453	0.207547
insL-1	0.466667	0.533333
intA	0.9375	0.0625
intD	0.0425532	0.957447
intE	0.545455	0.454545
intF	1	0
intR	0.774436	0.225564
intS	0.0485437	0.951456
intZ	0.965517	0.0344828
iscA	1	0
iscR	1	0
iscS	1	0
iscU	1	0
ispA	1	0
ispB	0.978261	0.0217391
ispD	1	0
ispE	1	0
ispF	1	0
ispG	0.511628	0.488372
ispH	0.981818	0.0181818
ispU	1	0
ivy	1	0
katE	1	0
katG	1	0
kbaY	1	0
kbaZ	0.0855263	0.914474
kbl	1	0
kch	0.972222	0.0277778
kdgK	0.299213	0.700787
kdgR	0.166667	0.833333
kdgT	0	1
kdpA	0.0170455	0.982955
kdpB	0.908571	0.0914286
kdpC	0.0612245	0.938776
kdpD	0.996	0.004
kdpE	1	0
kdpF	0.862069	0.137931
kdsA	1	0
kdsB	1	0
kdsC	1	0
kdsD	1	0
kdtA	0	1
kduD	0	1
kduI	1	0
kefA	0.714286	0.285714
kefB	0.134752	0.865248
kefC	0.0697674	0.930233
kefF	1	0
kefG	1	0
kgtP	0.963964	0.036036
kil	1	0
kptA	0.964539	0.035461
ksgA	1	0
lacA	0.969072	0.0309278
lacI	0.256637	0.743363
lacY	1	0
lacZ	1	0
lamB	1	0
lasT	0.00787402	0.992126
ldcA	1	0
ldcC	1	0
ldhA	1	0
ldrA	1	0
ldrB	1	0
ldrC	1	0
lepA	1	0
lepB	1	0
leuA	1	0
leuB	1	0
leuC	1	0
leuD	1	0
leuO	0.965217	0.0347826
leuS	1	0
lexA	1	0
lgt	1	0
lhr	0.391304	0.608696
ligA	0.993243	0.00675676
ligB	1	0
ligT	1	0
lipA	1	0
lipB	1	0
livF	0.0740741	0.925926
livG	0.577778	0.422222
livH	0.0681818	0.931818
livJ	1	0
livK	1	0
livM	0.991228	0.00877193
lldD	0.0508475	0.949153
lldR	1	0
lnt	1	0
lolA	0.952381	0.047619
lolB	0.283019	0.716981
lolC	0.988372	0.0116279
lolD	0	1
lolE	0.993548	0.00645161
lon	1	0
lpcA	1	0
lpd	1	0
lplA	0.979592	0.0204082
lpp	1	0
lpxA	1	0
lpxB	1	0
lpxC	1	0
lpxD	1	0
lpxH	1	0
lpxK	1	0
lpxL	1	0
lpxM	1	0
lrhA	1	0
lrp	1	0
lspA	1	0
lsrB	0.9375	0.0625
lsrC	0.0571429	0.942857
lsrD	0.0849057	0.915094
lsrF	0.9125	0.0875
lsrG	1	0
ltaE	1	0
luxS	1	0
lysA	1	0
lysC	1	0
lysP	0.98	0.02
lysR	0.710843	0.289157
lysS	1	0
lyxK	0.00641026	0.99359
maa	1	0
macA	0.26087	0.73913
macB	0	1
maeB	1	0
mak	0.990291	0.00970874
malE	1	0
malF	0.976562	0.0234375
malG	0.934783	0.0652174
malI	0.290323	0.709677
malK	0.962963	0.037037
malM	1	0
malP	1	0
malQ	1	0
malS	1	0
malT	0.410959	0.589041
malX	0.044586	0.955414
malY	0.622807	0.377193
malZ	0.985149	0.0148515
manA	1	0
manX	0.980769	0.0192308
manY	0	1
manZ	0.12	0.88
maoC	0.0206186	0.979381
map	1	0
marA	1	0
marB	0.924528	0.0754717
marC	0.931034	0.0689655
marR	1	0
mazG	0.0410959	0.958904
mcrA	1	0
mcrB	0.228571	0.771429
mcrC	1	0
mdaB	0.982143	0.0178571
mdh	1	0
mdlA	0.945122	0.054878
mdlB	1	0
mdoB	1	0
mdoC	0.956989	0.0430108
mdoD	1	0
mdoG	0.87013	0.12987
mdoH	0.975207	0.0247934
mdtA	0.94709	0.0529101
mdtB	0.857143	0.142857
mdtC	0.7	0.3
mdtD	0.188235	0.811765
mdtE	0.964286	0.0357143
mdtG	1	0
mdtH	0.987805	0.0121951
mdtI	0.942857	0.0571429
mdtJ	0.263158	0.736842
mdtK	0.967033	0.032967
mdtL	1	0
melA	1	0
melB	0.988235	0.0117647
melR	1	0
menA	0.983607	0.0163934
menB	1	0
menC	1	0
menD	1	0
menE	1	0
menF	1	0
mepA	1	0
metA	1	0
metB	1	0
metC	0	1
metE	0.99359	0.00641026
metF	1	0
metG	0.987261	0.0127389
metH	1	0
metI	0.902439	0.097561
metJ	0.833333	0.166667
metK	1	0
metL	0.980952	0.0190476
metN	1	0
metQ	1	0
metR	0.944444	0.0555556
mfd	0.714286	0.285714
mglA	0.99187	0.00813008
mglB	0.117647	0.882353
mglC	0.0869565	0.913043
mgsA	0.956522	0.0434783
mgtA	0.965986	0.0340136
mhpA	1	0
mhpB	1	0
mhpC	1	0
mhpD	0.986111	0.0138889
mhpE	0.984375	0.015625
mhpF	1	0
mhpR	0.990476	0.00952381
mhpT	0.183673	0.816327
miaA	1	0
miaB	1	0
minC	1	0
minD	0.944444	0.0555556
minE	0	1
mioC	0.04	0.96
mipA	1	0
mlrA	1	0
mltA	1	0
mltB	0.928571	0.0714286
mltC	1	0
mltD	0.916667	0.0833333
mmuM	1	0
mmuP	1	0
mngA	0.00636943	0.993631
mngB	0.047619	0.952381
mngR	0.978261	0.0217391
mntH	0.969697	0.030303
mntR	0.969697	0.030303
moaA	1	0
moaB	1	0
moaC	1	0
moaD	0.222222	0.777778
moaE	1	0
mobA	1	0
mobB	0.915254	0.0847458
modA	1	0
modB	0.952381	0.047619
modC	1	0
modE	1	0
modF	0.0208333	0.979167
moeA	1	0
moeB	1	0
mog	1	0
motA	0.966102	0.0338983
motB	0.287671	0.712329
mpaA	1	0
mpl	0.989796	0.0102041
mppA	0.0263158	0.973684
mprA	0.44	0.56
mqo	1	0
mraW	1	0
mraY	1	0
mraZ	1	0
mrcA	0.987805	0.0121951
mrcB	0.909091	0.0909091
mrdA	0.955556	0.0444444
mrdB	1	0
mreB	1	0
mreC	1	0
mreD	1	0
mrp	0.983333	0.0166667
mrr	1	0
msbA	1	0
mscL	0.47619	0.52381
mscS	1	0
msrA	1	0
msyB	1	0
mtgA	1	0
mtlA	0.987179	0.0128205
mtlD	1	0
mtlR	0.469388	0.530612
mtr	1	0
mukB	0.166667	0.833333
mukE	0.866667	0.133333
mukF	0.984615	0.0153846
murA	1	0
murB	1	0
murC	1	0
murD	1	0
murE	1	0
murF	1	0
murG	1	0
murI	1	0
murP	0.0672269	0.932773
mutH	1	0
mutL	1	0
mutM	0.927273	0.0727273
mutS	0.993902	0.00609756
mutT	1	0
mutY	1	0
mviM	0.0521739	0.947826
mviN	0.15493	0.84507
nac	1	0
nadA	1	0
nadB	1	0
nadC	1	0
nadD	0.979167	0.0208333
nadE	1	0
nadR	1	0
nagA	1	0
nagB	1	0
nagC	1	0
nagD	1	0
nagE	0.0420168	0.957983
nagZ	1	0
nanA	1	0
nanE	1	0
nanK	1	0
nanR	0.976744	0.0232558
nanT	1	0
napA	0.902098	0.0979021
napB	0.0833333	0.916667
napC	0	1
napD	0.26087	0.73913
napF	1	0
napG	1	0
napH	0.149254	0.850746
narG	0	1
narH	0	1
narI	0	1
narJ	0	1
narK	0.965909	0.0340909
narL	0.153846	0.846154
narP	0.210526	0.789474
narQ	1	0
narU	0.964706	0.0352941
narV	0	1
narW	0	1
narX	1	0
narY	0	1
narZ	0	1
ndh	0	1
ndk	1	0
nei	0	1
nemA	0.857143	0.142857
nfi	1	0
nfnB	0.0340909	0.965909
nfo	1	0
nfrA	0.968254	0.031746
nfrB	0.875676	0.124324
nfsA	0.0758621	0.924138
nhaA	1	0
nhaB	1	0
nhaR	1	0
nhoA	0	1
nikA	0.41791	0.58209
nikB	0.0338983	0.966102
nikC	0.05	0.95
nikD	0.987654	0.0123457
nikE	0.989691	0.0103093
nikR	1	0
nirB	0.0175439	0.982456
nirC	0.982759	0.0172414
nirD	0	1
nlpA	0.986667	0.0133333
nlpB	1	0
nlpC	0.390244	0.609756
nlpD	0.976744	0.0232558
nlpE	1	0
nlpI	0.6	0.4
nohB	0.214286	0.785714
norR	0.945578	0.0544218
norV	1	0
norW	0.96875	0.03125
npr	0.5	0.5
nrdA	1	0
nrdB	1	0
nrdD	0	1
nrdE	0.994505	0.00549451
nrdF	1	0
nrdG	0.0666667	0.933333
nrdH	1	0
nrdI	1	0
nrfA	1	0
nrfB	0	1
nrfC	0.0196078	0.980392
nrfD	0.0123457	0.987654
nrfE	0.994872	0.00512821
nrfF	1	0
nrfG	0.257426	0.742574
nth	1	0
nudB	1	0
nudC	0	1
nudD	0.283186	0.716814
nudE	0.111111	0.888889
nudF	1	0
nudG	0.9875	0.0125
nudH	1	0
nuoA	0.954545	0.0454545
nuoB	0	1
nuoC	0	1
nuoE	0.05	0.95
nuoF	0.155172	0.844828
nuoG	0.0185185	0.981481
nuoH	0.03125	0.96875
nuoI	0.0909091	0.909091
nuoJ	0	1
nuoK	0.0833333	0.916667
nuoL	0	1
nuoM	0	1
nuoN	0.0107527	0.989247
nupC	1	0
nupG	1	0
nusA	0.977778	0.0222222
nusB	1	0
nusG	1	0
obgE	1	0
ogrK	0.644068	0.355932
ogt	0.982456	0.0175439
ompA	0.934783	0.0652174
ompC	1	0
ompF	1	0
ompG	0.969697	0.030303
ompL	1	0
ompN	0.978947	0.0210526
ompR	0.931034	0.0689655
ompT	1	0
ompW	0.253165	0.746835
ompX	0	1
oppA	0.269565	0.730435
oppB	0.0909091	0.909091
oppC	0.192308	0.807692
oppD	0	1
oppF	0	1
orn	0.520833	0.479167
osmB	1	0
osmC	0	1
osmE	1	0
osmY	0.901961	0.0980392
otsA	1	0
otsB	0.988235	0.0117647
oxc	1	0
oxyR	1	0
paaA	0.981132	0.0188679
paaB	0.235294	0.764706
paaC	1	0
paaD	1	0
paaE	0.676056	0.323944
paaF	0.98	0.02
paaG	0.0697674	0.930233
paaH	0.0792079	0.920792
paaI	0.9	0.1
paaJ	0.754717	0.245283
paaK	0.952381	0.047619
paaX	0.967213	0.0327869
paaY	0.0943396	0.90566
pabA	0	1
pabB	1	0
pabC	1	0
pal	0.0769231	0.923077
panB	1	0
panC	1	0
panD	1	0
panE	1	0
panF	0.0705882	0.929412
parC	1	0
parE	1	0
pbpC	0.995413	0.00458716
pbpG	0.0315789	0.968421
pck	1	0
pcm	1	0
pcnB	1	0
pdhR	0.956522	0.0434783
pdxA	1	0
pdxB	1	0
pdxH	1	0
pdxJ	1	0
pdxK	1	0
pdxY	1	0
pepA	0.913043	0.0869565
pepB	1	0
pepD	0.954545	0.0454545
pepE	0.98	0.02
pepN	1	0
pepP	1	0
pepQ	1	0
pepT	1	0
perR	0.5	0.5
pfkA	1	0
pfkB	0.978947	0.0210526
pflA	1	0
pflC	1	0
pflD	0	1
pfs	1	0
pgi	1	0
pgk	1	0
pgm	1	0
pgpA	1	0
pgpB	0.0422535	0.957746
pgsA	0.967742	0.0322581
pheA	0.988506	0.0114943
pheP	1	0
pheS	1	0
pheT	1	0
phnA	0.037037	0.962963
phnB	1	0
phnC	1	0
phnD	1	0
phnF	1	0
phnG	0.896552	0.103448
phnH	0.988095	0.0119048
phnI	0.976744	0.0232558
phnJ	0.976471	0.0235294
phnK	0.934426	0.0655738
phnL	1	0
phnM	0.991525	0.00847458
phnN	1	0
phnO	1	0
phnP	1	0
phoA	1	0
phoB	1	0
phoE	1	0
phoH	0.795455	0.204545
phoP	0.466667	0.533333
phoQ	0	1
phoR	1	0
phoU	0.185185	0.814815
php	0	1
phr	1	0
pin	0.941176	0.0588235
pinQ	0.976744	0.0232558
pinR	0.98	0.02
pioO	0.904762	0.0952381
pitB	0.95082	0.0491803
pldA	1	0
pldB	1	0
plsB	1	0
plsC	0	1
plsX	1	0
pmbA	1	0
pmrD	1	0
pncA	0.0322581	0.967742
pncB	1	0
pnp	1	0
pntA	0.92	0.08
pntB	0.967213	0.0327869
pnuC	0.714286	0.285714
polA	1	0
polB	1	0
potA	0.963636	0.0363636
potB	0.0746269	0.925373
potC	0	1
potD	0.975	0.025
potE	0.935897	0.0641026
potF	0.945455	0.0545455
potG	0.00840336	0.991597
potH	0.9	0.1
potI	0.0151515	0.984848
poxA	0	1
poxB	0.987013	0.012987
ppa	1	0
ppc	1	0
ppdA	0.984127	0.015873
ppdB	0.962025	0.0379747
ppdC	0.985714	0.0142857
ppdD	1	0
pphA	1	0
pphB	1	0
ppiA	1	0
ppiB	1	0
ppiC	1	0
ppiD	0	1
ppk	1	0
pppA	0.00714286	0.992857
pps	1	0
ppx	0.626667	0.373333
pqiA	0.318182	0.681818
pqiB	0.961538	0.0384615
pqqL	0.135965	0.864035
prc	1	0
prfA	0.2	0.8
prfB	1	0
prfC	0.958333	0.0416667
priA	0.0508475	0.949153
priB	1	0
priC	1	0
prkB	0.979167	0.0208333
prlC	1	0
prmA	0.957447	0.0425532
prmB	1	0
prmC	1	0
proA	1	0
proB	0.965517	0.0344828
proC	1	0
proP	0.931818	0.0681818
proQ	0.116279	0.883721
proS	1	0
proV	0.0289855	0.971014
proW	0.954545	0.0454545
proX	0.0675676	0.932432
proY	1	0
prpB	1	0
prpC	0.891304	0.108696
prpD	0	1
prpE	0.972973	0.027027
prpR	1	0
prsA	1	0
psd	1	0
psiF	1	0
pspA	0.923077	0.0769231
pspB	0.666667	0.333333
pspC	0.0606061	0.939394
pspD	1	0
pspE	1	0
pspF	0.0344828	0.965517
pssA	1	0
pstA	0.0377358	0.962264
pstB	1	0
pstC	0.974359	0.025641
pstS	0.961538	0.0384615
pta	1	0
pth	1	0
ptr	1	0
ptrB	0.977528	0.0224719
ptsG	1	0
ptsH	1	0
ptsI	1	0
ptsN	0	1
ptsP	1	0
purA	1	0
purB	1	0
purC	1	0
purD	1	0
purE	0.931034	0.0689655
purF	1	0
purH	1	0
purK	1	0
purL	1	0
purM	1	0
purN	1	0
purR	1	0
purT	0.981651	0.0183486
purU	1	0
putA	0.5	0.5
putP	0.12844	0.87156
puuA	0.134615	0.865385
puuB	0.953271	0.046729
puuC	0.969697	0.030303
puuD	1	0
puuE	1	0
puuP	1	0
puuR	0.857143	0.142857
pykA	1	0
pykF	1	0
pyrB	1	0
pyrC	1	0
pyrD	0.985294	0.0147059
pyrE	1	0
pyrF	1	0
pyrG	1	0
pyrH	1	0
pyrI	0.0333333	0.966667
qor	1	0
qseB	1	0
qseC	1	0
queA	1	0
racC	1	0
radA	1	0
rarA	0.553846	0.446154
rarD	0.973684	0.0263158
rbbA	0.504464	0.495536
rbfA	1	0
rbn	0.968254	0.031746
rbsA	0.943396	0.0566038
rbsB	0.217391	0.782609
rbsC	0.0526316	0.947368
rbsD	1	0
rbsK	0.975309	0.0246914
rbsR	0.282051	0.717949
rcsA	0.774194	0.225806
rcsB	0.485714	0.514286
rcsC	1	0
rcsD	0.0441989	0.955801
rcsF	0.470588	0.529412
rdgC	1	0
recA	1	0
recB	0.0357143	0.964286
recC	0.875	0.125
recD	1	0
recE	0.831169	0.168831
recF	0.933333	0.0666667
recG	1	0
recJ	0.142857	0.857143
recN	0.946429	0.0535714
recO	0.979167	0.0208333
recQ	1	0
recR	1	0
recT	1	0
recX	1	0
relA	1	0
relB	0.7	0.3
relE	0.3125	0.6875
rem	0.942308	0.0576923
rep	1	0
rfaB	0.0952381	0.904762
rfaC	1	0
rfaD	1	0
rfaE	0.972603	0.0273973
rfaF	1	0
rfaG	1	0
rfaH	1	0
rfaI	0.973214	0.0267857
rfaJ	0.990291	0.00970874
rfaK	1	0
rfaL	0.897727	0.102273
rfaP	0.969072	0.0309278
rfaQ	0.972222	0.0277778
rfaS	1	0
rfaY	0.972973	0.027027
rfaZ	0.097561	0.902439
rfbA	1	0
rfbB	1	0
rfbC	1	0
rfbD	1	0
rfbX	0.857143	0.142857
rfe	1	0
rffA	1	0
rffC	1	0
rffD	1	0
rffE	1	0
rffG	1	0
rffH	1	0
rffM	0.984848	0.0151515
rffT	0.952	0.048
rhaA	1	0
rhaB	0.99375	0.00625
rhaD	1	0
rhaR	1	0
rhaS	0.87619	0.12381
rhaT	0.942857	0.0571429
rhlB	1	0
rhlE	1	0
rho	1	0
rhsB	0.732394	0.267606
rhsC	0.58427	0.41573
rhtA	0.962963	0.037037
rhtB	1	0
rhtC	0.652174	0.347826
ribA	1	0
ribB	1	0
ribC	1	0
ribD	0.982143	0.0178571
ribE	1	0
ribF	1	0
rihA	0.978022	0.021978
rihB	1	0
rihC	0.0403226	0.959677
rimI	0.1	0.9
rimJ	0.970588	0.0294118
rimK	1	0
rimL	1	0
rimM	1	0
rlmB	1	0
rlpA	0.979798	0.020202
rlpB	0.976744	0.0232558
rluA	0.984615	0.0153846
rluB	1	0
rluC	0.987342	0.0126582
rluD	1	0
rmf	1	0
rmuC	0.960784	0.0392157
rna	0.018018	0.981982
rnb	1	0
rnc	1	0
rnd	1	0
rne	1	0
rng	0.0277778	0.972222
rnhA	1	0
rnhB	1	0
rnk	1	0
rnpA	1	0
rnr	1	0
rnt	0.0512821	0.948718
rob	1	0
rof	1	0
rpe	1	0
rph	0.939394	0.0606061
rpiA	1	0
rpiB	1	0
rpiR	1	0
rplA	1	0
rplB	1	0
rplC	1	0
rplD	0.315789	0.684211
rplE	0.857143	0.142857
rplF	0.944444	0.0555556
rplI	1	0
rplJ	1	0
rplK	0.65	0.35
rplL	1	0
rplM	1	0
rplN	1	0
rplO	1	0
rplP	0.9	0.1
rplQ	0.928571	0.0714286
rplR	1	0
rplS	0	1
rplT	0.125	0.875
rplU	0.9375	0.0625
rplV	0.777778	0.222222
rplW	0.916667	0.0833333
rplX	0	1
rplY	1	0
rpmA	0.222222	0.777778
rpmB	1	0
rpmC	1	0
rpmD	1	0
rpmE	1	0
rpmF	1	0
rpmG	1	0
rpmH	1	0
rpmI	1	0
rpmJ	0.8	0.2
rpoA	1	0
rpoB	1	0
rpoC	1	0
rpoD	0.945946	0.0540541
rpoE	1	0
rpoH	1	0
rpoN	0.0327869	0.967213
rpoS	0.101351	0.898649
rpoZ	1	0
rpsA	0.447368	0.552632
rpsB	1	0
rpsC	1	0
rpsD	1	0
rpsE	0.923077	0.0769231
rpsF	1	0
rpsG	0.923077	0.0769231
rpsH	0	1
rpsI	1	0
rpsJ	1	0
rpsK	0.833333	0.166667
rpsL	0.944444	0.0555556
rpsM	1	0
rpsN	1	0
rpsO	1	0
rpsP	1	0
rpsQ	1	0
rpsR	1	0
rpsS	1	0
rpsT	0.833333	0.166667
rpsU	0.9375	0.0625
rraA	0	1
rrmA	1	0
rrmJ	1	0
rsd	0.870968	0.129032
rseA	0.803922	0.196078
rseB	1	0
rseC	1	0
rsgA	0.928571	0.0714286
rsmB	0.990909	0.00909091
rsmC	1	0
rspA	0.157303	0.842697
rspB	0.0485437	0.951456
rssA	1	0
rssB	1	0
rstA	0.0526316	0.947368
rstB	1	0
rsuA	1	0
rsxA	0.9	0.1
rsxB	0.962264	0.0377358
rsxC	0.906475	0.0935252
rsxD	0.992958	0.00704225
rsxE	0.948276	0.0517241
rsxG	0.205882	0.794118
rtcA	1	0
rtcB	1	0
rtcR	0.078125	0.921875
rtn	1	0
rumA	1	0
rumB	1	0
rusA	0.991597	0.00840336
[truncated: 1,969 more rows]
