# Supplementary material for: Functional annotation of enzyme-encoding genes using deep learning with transformer layers
Source: Nat Commun. 2023 Nov 14;14:7370. doi: 10.1038/s41467-023-43216-z (PMC10645960; doi:10.1038/s41467-023-43216-z)
Supplement: Supplementary file 12 — Source Data [file 41467_2023_43216_MOESM12_ESM.zip › SourceData/Kim_etal_SourceData_SupplementaryFig1.xlsx]

## Sheet: Sheet1
Source data for Extended Data Fig. 1
EC number	Count
EC:1.1.1.1	14577
EC:1.1.1.100	52567
EC:1.1.1.103	8844
EC:1.1.1.107	758
EC:1.1.1.108	3213
EC:1.1.1.119	105
EC:1.1.1.122	668
EC:1.1.1.125	868
EC:1.1.1.127	2595
EC:1.1.1.130	1075
EC:1.1.1.131	990
EC:1.1.1.132	1143
EC:1.1.1.133	31909
EC:1.1.1.136	955
EC:1.1.1.14	3791
EC:1.1.1.140	1126
EC:1.1.1.153	599
EC:1.1.1.154	852
EC:1.1.1.157	10847
EC:1.1.1.159	853
EC:1.1.1.163	1066
EC:1.1.1.169	31883
EC:1.1.1.17	5002
EC:1.1.1.178	149
EC:1.1.1.179	187
EC:1.1.1.18	8899
EC:1.1.1.184	319
EC:1.1.1.192	244
EC:1.1.1.193	27922
EC:1.1.1.195	397
EC:1.1.1.2	2032
EC:1.1.1.202	991
EC:1.1.1.203	252
EC:1.1.1.205	31696
EC:1.1.1.21	261
EC:1.1.1.215	481
EC:1.1.1.218	194
EC:1.1.1.219	451
EC:1.1.1.22	38525
EC:1.1.1.23	30785
EC:1.1.1.244	605
EC:1.1.1.25	31069
EC:1.1.1.251	601
EC:1.1.1.255	106
EC:1.1.1.26	990
EC:1.1.1.261	1686
EC:1.1.1.262	16467
EC:1.1.1.264	508
EC:1.1.1.267	28363
EC:1.1.1.268	522
EC:1.1.1.269	190
EC:1.1.1.27	11725
EC:1.1.1.270	220
EC:1.1.1.271	13847
EC:1.1.1.272	495
EC:1.1.1.274	2622
EC:1.1.1.275	170
EC:1.1.1.276	1069
EC:1.1.1.28	3074
EC:1.1.1.281	346
EC:1.1.1.282	598
EC:1.1.1.283	269
EC:1.1.1.284	11956
EC:1.1.1.29	2647
EC:1.1.1.290	6006
EC:1.1.1.291	703
EC:1.1.1.292	2506
EC:1.1.1.298	1500
EC:1.1.1.3	38191
EC:1.1.1.30	5265
EC:1.1.1.300	452
EC:1.1.1.301	387
EC:1.1.1.302	2414
EC:1.1.1.303	106
EC:1.1.1.304	2999
EC:1.1.1.305	2027
EC:1.1.1.306	1554
EC:1.1.1.307	1914
EC:1.1.1.308	519
EC:1.1.1.31	10417
EC:1.1.1.310	187
EC:1.1.1.311	210
EC:1.1.1.312	464
EC:1.1.1.313	337
EC:1.1.1.317	164
EC:1.1.1.320	289
EC:1.1.1.328	171
EC:1.1.1.329	117
EC:1.1.1.330	884
EC:1.1.1.333	450
EC:1.1.1.336	3699
EC:1.1.1.338	211
EC:1.1.1.34	4746
EC:1.1.1.340	176
EC:1.1.1.343	564
EC:1.1.1.346	1567
EC:1.1.1.35	30290
EC:1.1.1.36	3399
EC:1.1.1.361	217
EC:1.1.1.368	147
EC:1.1.1.369	479
EC:1.1.1.37	29501
EC:1.1.1.370	369
EC:1.1.1.371	215
EC:1.1.1.373	591
EC:1.1.1.38	7890
EC:1.1.1.381	529
EC:1.1.1.385	604
EC:1.1.1.388	252
EC:1.1.1.39	199
EC:1.1.1.392	106
EC:1.1.1.399	10903
EC:1.1.1.4	346
EC:1.1.1.40	7894
EC:1.1.1.405	619
EC:1.1.1.408	263
EC:1.1.1.41	1336
EC:1.1.1.42	35995
EC:1.1.1.44	21519
EC:1.1.1.46	138
EC:1.1.1.47	16207
EC:1.1.1.48	206
EC:1.1.1.49	29818
EC:1.1.1.50	397
EC:1.1.1.51	188
EC:1.1.1.53	756
EC:1.1.1.56	359
EC:1.1.1.57	1578
EC:1.1.1.58	2395
EC:1.1.1.6	2576
EC:1.1.1.60	6214
EC:1.1.1.61	102
EC:1.1.1.62	386
EC:1.1.1.65	313
EC:1.1.1.67	789
EC:1.1.1.69	4127
EC:1.1.1.75	109
EC:1.1.1.77	2109
EC:1.1.1.79	5598
EC:1.1.1.8	4714
EC:1.1.1.80	146
EC:1.1.1.81	4904
EC:1.1.1.82	323
EC:1.1.1.83	8569
EC:1.1.1.85	28055
EC:1.1.1.86	23962
EC:1.1.1.87	284
EC:1.1.1.88	5069
EC:1.1.1.9	243
EC:1.1.1.90	510
EC:1.1.1.91	346
EC:1.1.1.93	2375
EC:1.1.1.94	29201
EC:1.1.1.95	29310
EC:1.1.2.3	2482
EC:1.1.2.4	1074
EC:1.1.2.7	370
EC:1.1.2.8	411
EC:1.1.3.10	128
EC:1.1.3.15	3214
EC:1.1.3.17	139
EC:1.1.3.20	1971
EC:1.1.3.21	1125
EC:1.1.3.37	1340
EC:1.1.3.41	186
EC:1.1.3.6	623
EC:1.1.3.8	1133
EC:1.1.3.9	128
EC:1.1.5.12	3225
EC:1.1.5.13	628
EC:1.1.5.2	2321
EC:1.1.5.3	25427
EC:1.1.5.4	11493
EC:1.1.5.5	101
EC:1.1.5.8	505
EC:1.1.9.1	224
EC:1.1.98.2	2030
EC:1.1.98.3	102
EC:1.1.99.1	9659
EC:1.1.99.11	213
EC:1.1.99.14	3215
EC:1.1.99.2	121
EC:1.1.99.21	446
EC:1.1.99.24	702
EC:1.1.99.28	1832
EC:1.1.99.3	1853
EC:1.1.99.31	357
EC:1.1.99.33	353
EC:1.1.99.36	328
EC:1.10.2.2	736
EC:1.10.3.1	263
EC:1.10.3.10	953
EC:1.10.3.11	1401
EC:1.10.3.14	326
EC:1.10.3.2	6643
EC:1.10.3.3	817
EC:1.10.3.9	4980
EC:1.10.9.1	387
EC:1.11.1.1	1362
EC:1.11.1.10	1746
EC:1.11.1.11	1951
EC:1.11.1.15	10858
EC:1.11.1.18	461
EC:1.11.1.19	150
EC:1.11.1.21	15708
EC:1.11.1.24	13429
EC:1.11.1.25	1028
EC:1.11.1.26	14757
EC:1.11.1.27	7206
EC:1.11.1.28	2780
EC:1.11.1.5	2260
EC:1.11.1.6	30605
EC:1.11.1.7	21157
EC:1.11.1.8	173
EC:1.11.1.9	836
EC:1.11.2.1	157
EC:1.11.2.4	123
EC:1.12.1.2	982
EC:1.12.1.3	2166
EC:1.12.2.1	342
EC:1.12.5.1	427
EC:1.12.7.2	1700
EC:1.12.98.1	615
EC:1.12.98.3	658
EC:1.12.98.4	116
EC:1.12.99.6	4302
EC:1.13.11.1	3050
EC:1.13.11.11	7481
EC:1.13.11.15	1518
EC:1.13.11.16	1565
EC:1.13.11.2	2694
EC:1.13.11.20	3844
EC:1.13.11.24	2603
EC:1.13.11.25	108
EC:1.13.11.27	4858
EC:1.13.11.29	1576
EC:1.13.11.3	4612
EC:1.13.11.37	322
EC:1.13.11.39	676
EC:1.13.11.4	912
EC:1.13.11.45	242
EC:1.13.11.49	113
EC:1.13.11.5	8431
EC:1.13.11.53	3969
EC:1.13.11.54	5894
EC:1.13.11.57	247
EC:1.13.11.6	4226
EC:1.13.11.63	1377
EC:1.13.11.79	1962
EC:1.13.11.8	920
EC:1.13.11.9	190
EC:1.13.12.16	2747
EC:1.13.12.19	2085
EC:1.13.12.3	294
EC:1.13.12.4	465
EC:1.13.12.7	178
EC:1.13.99.1	2567
EC:1.14.11.1	1046
EC:1.14.11.15	103
EC:1.14.11.16	182
EC:1.14.11.17	2413
EC:1.14.11.18	102
EC:1.14.11.2	4080
EC:1.14.11.20	166
EC:1.14.11.27	700
EC:1.14.11.33	1117
EC:1.14.11.4	1580
EC:1.14.11.47	150
EC:1.14.11.53	308
EC:1.14.11.55	2375
EC:1.14.11.61	198
EC:1.14.11.64	548
EC:1.14.11.66	608
EC:1.14.11.67	183
EC:1.14.11.7	1383
EC:1.14.11.8	1088
EC:1.14.11.9	195
EC:1.14.11.n2	439
EC:1.14.12.1	984
EC:1.14.12.10	1248
EC:1.14.12.12	133
EC:1.14.12.13	638
EC:1.14.12.17	13126
EC:1.14.12.18	383
EC:1.14.12.19	1301
EC:1.14.12.3	176
EC:1.14.12.7	409
EC:1.14.13.1	1083
EC:1.14.13.106	147
EC:1.14.13.107	1606
EC:1.14.13.113	410
EC:1.14.13.114	480
EC:1.14.13.127	1701
EC:1.14.13.131	338
EC:1.14.13.133	154
EC:1.14.13.141	122
EC:1.14.13.142	160
EC:1.14.13.149	2422
EC:1.14.13.151	168
EC:1.14.13.172	140
EC:1.14.13.178	107
EC:1.14.13.196	2314
EC:1.14.13.2	3633
EC:1.14.13.20	333
EC:1.14.13.208	1255
EC:1.14.13.21	102
EC:1.14.13.22	550
EC:1.14.13.225	509
EC:1.14.13.227	1073
EC:1.14.13.239	1019
EC:1.14.13.24	1402
EC:1.14.13.25	313
EC:1.14.13.38	108
EC:1.14.13.39	662
EC:1.14.13.48	333
EC:1.14.13.50	847
EC:1.14.13.59	5408
EC:1.14.13.7	1115
EC:1.14.13.70	195
EC:1.14.13.8	2278
EC:1.14.13.81	2367
EC:1.14.13.82	443
EC:1.14.13.83	1153
EC:1.14.13.84	969
EC:1.14.13.9	3448
EC:1.14.13.92	404
EC:1.14.13.n7	171
EC:1.14.14.1	2243
EC:1.14.14.10	884
EC:1.14.14.12	746
EC:1.14.14.17	3164
EC:1.14.14.18	2881
EC:1.14.14.19	315
EC:1.14.14.23	318
EC:1.14.14.3	1899
EC:1.14.14.32	311
EC:1.14.14.46	170
EC:1.14.14.47	1810
EC:1.14.14.5	6962
EC:1.14.14.51	175
EC:1.14.14.84	110
EC:1.14.14.9	1317
EC:1.14.15.12	139
EC:1.14.15.15	106
EC:1.14.15.21	425
EC:1.14.15.3	1108
EC:1.14.15.30	148
EC:1.14.15.32	115
EC:1.14.15.6	525
EC:1.14.15.7	1495
EC:1.14.16.1	5710
EC:1.14.16.2	438
EC:1.14.16.4	796
EC:1.14.17.1	228
EC:1.14.17.3	425
EC:1.14.17.4	144
EC:1.14.18.1	1941
EC:1.14.18.2	360
EC:1.14.18.3	476
EC:1.14.19.1	2366
EC:1.14.19.11	106
EC:1.14.19.17	1864
EC:1.14.19.18	1260
EC:1.14.19.2	370
EC:1.14.19.3	295
EC:1.14.19.6	144
EC:1.14.19.9	196
EC:1.14.20.7	1668
EC:1.14.99.1	1439
EC:1.14.99.29	1911
EC:1.14.99.3	354
EC:1.14.99.36	273
EC:1.14.99.39	2999
EC:1.14.99.44	204
EC:1.14.99.46	1735
EC:1.14.99.48	154
EC:1.14.99.50	2020
EC:1.14.99.60	6314
EC:1.15.1.1	48881
EC:1.15.1.2	2275
EC:1.16.1.1	4682
EC:1.16.1.3	802
EC:1.16.1.6	317
EC:1.16.1.7	136
EC:1.16.1.9	693
EC:1.16.3.1	14246
EC:1.16.3.2	8949
EC:1.16.8.1	249
EC:1.17.1.2	290
EC:1.17.1.4	9035
EC:1.17.1.5	1121
EC:1.17.1.8	27664
EC:1.17.1.9	10342
EC:1.17.2.1	405
EC:1.17.3.2	107
EC:1.17.4.1	65943
EC:1.17.4.2	9433
EC:1.17.4.4	793
EC:1.17.5.2	463
EC:1.17.5.3	366
EC:1.17.7.1	2371
EC:1.17.7.3	21889
EC:1.17.7.4	25071
EC:1.17.99.6	22545
EC:1.17.99.7	174
EC:1.18.1.1	606
EC:1.18.1.2	23136
EC:1.18.1.3	1503
EC:1.18.1.5	147
EC:1.18.1.6	2143
EC:1.18.1.7	178
EC:1.18.6.1	13297
EC:1.19.1.1	1050
EC:1.2.1.10	6919
EC:1.2.1.103	770
EC:1.2.1.11	32791
EC:1.2.1.12	8889
EC:1.2.1.16	7322
EC:1.2.1.18	713
EC:1.2.1.19	3189
EC:1.2.1.2	3856
EC:1.2.1.20	613
EC:1.2.1.21	153
EC:1.2.1.22	1399
EC:1.2.1.24	1661
EC:1.2.1.26	934
EC:1.2.1.27	8078
EC:1.2.1.28	419
EC:1.2.1.3	5833
EC:1.2.1.32	223
EC:1.2.1.38	28893
EC:1.2.1.39	955
EC:1.2.1.4	650
EC:1.2.1.41	30673
EC:1.2.1.44	130
EC:1.2.1.46	1257
EC:1.2.1.5	1867
EC:1.2.1.50	1619
EC:1.2.1.58	481
EC:1.2.1.59	2140
EC:1.2.1.60	324
EC:1.2.1.62	533
EC:1.2.1.67	194
EC:1.2.1.68	162
EC:1.2.1.70	22229
EC:1.2.1.71	5260
EC:1.2.1.72	1910
EC:1.2.1.73	169
EC:1.2.1.76	311
EC:1.2.1.77	257
EC:1.2.1.79	3209
EC:1.2.1.8	11532
EC:1.2.1.80	439
EC:1.2.1.83	477
EC:1.2.1.84	7291
EC:1.2.1.85	501
EC:1.2.1.86	177
EC:1.2.1.88	10880
EC:1.2.1.9	815
EC:1.2.3.3	1452
EC:1.2.4.1	46992
EC:1.2.4.2	26381
EC:1.2.4.4	4807
EC:1.2.5.1	1622
EC:1.2.5.2	175
EC:1.2.5.3	524
EC:1.2.7.1	3494
EC:1.2.7.11	1554
EC:1.2.7.12	779
EC:1.2.7.3	3841
EC:1.2.7.4	4340
EC:1.2.7.5	3937
EC:1.2.7.7	1383
EC:1.2.7.8	6304
EC:1.2.98.1	348
EC:1.2.99.2	1869
EC:1.2.99.3	147
EC:1.2.99.5	775
EC:1.2.99.6	372
EC:1.2.99.7	324
EC:1.20.4.1	13150
EC:1.20.4.2	665
EC:1.20.4.4	1574
EC:1.20.9.1	554
EC:1.21.1.1	403
EC:1.21.4.1	473
EC:1.21.4.2	808
EC:1.21.4.3	162
EC:1.21.4.4	277
EC:1.21.98.1	4082
EC:1.21.98.4	4473
EC:1.3.1.1	1151
EC:1.3.1.10	591
EC:1.3.1.103	367
EC:1.3.1.104	504
EC:1.3.1.106	1975
EC:1.3.1.108	463
EC:1.3.1.12	9554
EC:1.3.1.13	701
EC:1.3.1.14	1469
EC:1.3.1.2	612
EC:1.3.1.20	159
EC:1.3.1.22	1030
EC:1.3.1.24	148
EC:1.3.1.25	1193
EC:1.3.1.28	1907
EC:1.3.1.31	147
EC:1.3.1.32	1122
EC:1.3.1.33	1315
EC:1.3.1.34	4897
EC:1.3.1.39	148
EC:1.3.1.42	235
EC:1.3.1.43	829
EC:1.3.1.44	1184
EC:1.3.1.48	1489
EC:1.3.1.54	2292
EC:1.3.1.56	105
EC:1.3.1.6	671
EC:1.3.1.62	119
EC:1.3.1.70	397
EC:1.3.1.72	3967
EC:1.3.1.74	2592
EC:1.3.1.76	20118
EC:1.3.1.83	1710
EC:1.3.1.84	560
EC:1.3.1.85	1094
EC:1.3.1.86	396
EC:1.3.1.87	744
EC:1.3.1.89	2143
EC:1.3.1.9	25952
EC:1.3.1.91	10579
EC:1.3.1.93	616
EC:1.3.1.94	1984
EC:1.3.1.95	1937
EC:1.3.1.98	34151
EC:1.3.3.11	4122
EC:1.3.3.15	8517
EC:1.3.3.3	13353
EC:1.3.3.4	3467
EC:1.3.3.5	148
EC:1.3.3.6	335
EC:1.3.5.1	27192
EC:1.3.5.2	21876
EC:1.3.5.3	998
EC:1.3.5.4	8249
EC:1.3.5.5	752
EC:1.3.5.6	920
EC:1.3.7.11	385
EC:1.3.7.15	1045
EC:1.3.7.2	147
EC:1.3.7.3	225
EC:1.3.7.5	517
EC:1.3.7.7	5781
EC:1.3.7.8	715
EC:1.3.7.9	1638
EC:1.3.8.1	6883
EC:1.3.8.13	354
EC:1.3.8.2	451
EC:1.3.8.3	784
EC:1.3.8.4	2771
EC:1.3.8.6	773
EC:1.3.8.7	9096
EC:1.3.8.8	8777
EC:1.3.98.1	1319
EC:1.3.98.3	15458
EC:1.3.99.1	2072
EC:1.3.99.10	149
EC:1.3.99.16	2397
EC:1.3.99.2	220
EC:1.3.99.21	119
EC:1.3.99.22	911
EC:1.3.99.24	345
EC:1.3.99.26	160
EC:1.3.99.28	204
EC:1.3.99.29	204
EC:1.3.99.3	302
EC:1.3.99.31	335
EC:1.3.99.32	197
EC:1.3.99.33	3306
EC:1.3.99.4	1200
EC:1.3.99.5	146
EC:1.3.99.7	130
EC:1.4.1.1	22493
EC:1.4.1.13	14679
EC:1.4.1.14	410
EC:1.4.1.16	2692
EC:1.4.1.18	233
EC:1.4.1.2	1015
EC:1.4.1.21	4438
EC:1.4.1.23	873
EC:1.4.1.24	716
EC:1.4.1.3	1023
EC:1.4.1.4	1419
EC:1.4.1.9	696
EC:1.4.3.1	282
EC:1.4.3.10	407
EC:1.4.3.13	2817
EC:1.4.3.16	23834
EC:1.4.3.19	3691
EC:1.4.3.2	571
EC:1.4.3.21	205
EC:1.4.3.23	133
EC:1.4.3.3	270
EC:1.4.3.4	305
EC:1.4.3.5	19570
EC:1.4.4.2	38328
EC:1.4.7.1	715
EC:1.4.9.1	404
EC:1.4.9.2	107
EC:1.4.99.1	853
EC:1.4.99.5	1371
EC:1.4.99.6	1363
EC:1.5.1.2	35581
EC:1.5.1.20	35568
EC:1.5.1.21	147
EC:1.5.1.25	522
EC:1.5.1.28	230
EC:1.5.1.29	124
EC:1.5.1.3	29022
EC:1.5.1.30	305
EC:1.5.1.33	498
EC:1.5.1.34	1160
EC:1.5.1.36	1400
EC:1.5.1.38	2920
EC:1.5.1.39	732
EC:1.5.1.41	528
EC:1.5.1.42	1327
EC:1.5.1.43	386
EC:1.5.1.49	318
EC:1.5.1.5	33967
EC:1.5.1.50	600
EC:1.5.1.6	1025
EC:1.5.1.7	3145
EC:1.5.1.8	966
EC:1.5.1.9	1020
EC:1.5.3.1	6288
EC:1.5.3.19	739
EC:1.5.3.2	964
EC:1.5.3.6	278
EC:1.5.5.1	14570
EC:1.5.5.2	11035
EC:1.5.8.2	108
EC:1.5.8.3	152
EC:1.5.8.4	134
EC:1.5.98.1	424
EC:1.5.98.2	814
EC:1.5.99.12	1955
EC:1.5.99.14	241
EC:1.5.99.8	150
EC:1.6.1.1	3778
EC:1.6.1.2	3870
EC:1.6.2.2	5687
EC:1.6.2.4	2965
EC:1.6.3.1	565
EC:1.6.3.5	858
EC:1.6.5.10	121
EC:1.6.5.11	25575
EC:1.6.5.2	10863
EC:1.6.5.3	9813
EC:1.6.5.4	127
EC:1.6.5.5	5570
EC:1.6.5.8	225
EC:1.6.5.9	1576
EC:1.6.6.9	146
EC:1.6.99.1	2823
EC:1.6.99.3	5521
EC:1.6.99.5	3937
EC:1.7.1.1	402
EC:1.7.1.13	15662
EC:1.7.1.15	1011
EC:1.7.1.17	17224
EC:1.7.1.3	631
EC:1.7.1.4	3557
EC:1.7.1.6	888
EC:1.7.1.7	6455
EC:1.7.2.1	9075
EC:1.7.2.2	5670
EC:1.7.2.3	4049
EC:1.7.2.4	3840
EC:1.7.2.5	944
EC:1.7.3.3	4796
EC:1.7.5.1	119
EC:1.7.7.1	770
EC:1.7.99.1	7483
EC:1.7.99.4	10800
EC:1.7.99.7	135
EC:1.8.1.14	2073
EC:1.8.1.15	585
EC:1.8.1.16	222
EC:1.8.1.19	212
EC:1.8.1.2	10693
EC:1.8.1.4	50798
EC:1.8.1.7	10866
EC:1.8.1.8	12698
EC:1.8.1.9	34850
EC:1.8.2.1	792
EC:1.8.2.3	498
EC:1.8.3.1	705
EC:1.8.3.2	6272
EC:1.8.3.4	1734
EC:1.8.4.10	365
EC:1.8.4.11	47809
EC:1.8.4.12	35147
EC:1.8.4.14	1584
EC:1.8.4.2	337
EC:1.8.4.8	11073
EC:1.8.5.1	724
EC:1.8.5.3	2268
EC:1.8.7.1	8324
EC:1.8.7.2	2500
EC:1.8.98.1	1422
EC:1.8.98.2	1310
EC:1.8.99.1	227
EC:1.8.99.2	1577
EC:1.8.99.3	562
EC:1.8.99.5	1004
EC:1.9.3.1	8887
EC:1.9.6.1	3419
EC:1.97.1.12	11568
EC:1.97.1.4	8677
EC:2.1.1.10	2434
EC:2.1.1.100	3606
EC:2.1.1.104	689
EC:2.1.1.107	34244
EC:2.1.1.11	793
EC:2.1.1.113	6080
EC:2.1.1.114	1634
EC:2.1.1.127	134
EC:2.1.1.13	10743
EC:2.1.1.130	4702
EC:2.1.1.131	3977
EC:2.1.1.132	1617
EC:2.1.1.133	4108
EC:2.1.1.137	178
EC:2.1.1.14	19041
EC:2.1.1.144	5645
EC:2.1.1.148	7773
EC:2.1.1.151	1657
EC:2.1.1.152	2252
EC:2.1.1.156	753
EC:2.1.1.157	218
EC:2.1.1.163	24571
EC:2.1.1.164	1151
EC:2.1.1.166	10565
EC:2.1.1.17	1466
EC:2.1.1.170	12287
EC:2.1.1.171	13108
EC:2.1.1.172	4602
EC:2.1.1.173	6659
EC:2.1.1.174	3828
EC:2.1.1.176	16275
EC:2.1.1.177	17985
EC:2.1.1.178	2924
EC:2.1.1.179	254
EC:2.1.1.181	4551
EC:2.1.1.182	29943
EC:2.1.1.184	175
EC:2.1.1.185	6606
EC:2.1.1.186	3513
EC:2.1.1.187	1790
EC:2.1.1.189	3477
EC:2.1.1.190	13247
EC:2.1.1.191	3241
EC:2.1.1.192	26255
EC:2.1.1.193	33589
EC:2.1.1.195	7756
EC:2.1.1.196	368
EC:2.1.1.197	8391
EC:2.1.1.198	30111
EC:2.1.1.199	30925
EC:2.1.1.2	211
EC:2.1.1.20	518
EC:2.1.1.200	11136
EC:2.1.1.201	12443
EC:2.1.1.203	856
EC:2.1.1.204	220
EC:2.1.1.205	1726
EC:2.1.1.206	1496
EC:2.1.1.207	18265
EC:2.1.1.208	441
EC:2.1.1.210	166
EC:2.1.1.211	1759
EC:2.1.1.213	313
EC:2.1.1.216	2877
EC:2.1.1.217	880
EC:2.1.1.218	244
EC:2.1.1.219	141
EC:2.1.1.22	739
EC:2.1.1.220	6708
EC:2.1.1.221	2755
EC:2.1.1.222	11623
EC:2.1.1.223	5179
EC:2.1.1.224	189
EC:2.1.1.225	1508
EC:2.1.1.226	1142
EC:2.1.1.227	256
EC:2.1.1.228	32702
EC:2.1.1.229	575
EC:2.1.1.233	2398
EC:2.1.1.234	234
EC:2.1.1.242	5355
EC:2.1.1.245	363
EC:2.1.1.248	183
EC:2.1.1.249	109
EC:2.1.1.254	115
EC:2.1.1.257	811
EC:2.1.1.258	347
EC:2.1.1.264	5589
EC:2.1.1.265	572
EC:2.1.1.266	8303
EC:2.1.1.269	103
EC:2.1.1.271	588
EC:2.1.1.282	1765
EC:2.1.1.289	471
EC:2.1.1.290	2735
EC:2.1.1.296	556
EC:2.1.1.297	30659
EC:2.1.1.298	5434
EC:2.1.1.314	2012
EC:2.1.1.319	852
EC:2.1.1.320	3895
EC:2.1.1.321	420
EC:2.1.1.329	664
EC:2.1.1.33	26991
EC:2.1.1.334	1885
EC:2.1.1.34	4764
EC:2.1.1.346	111
EC:2.1.1.35	4936
EC:2.1.1.354	247
EC:2.1.1.355	637
EC:2.1.1.356	1790
EC:2.1.1.359	901
EC:2.1.1.360	2021
EC:2.1.1.361	1941
EC:2.1.1.362	1705
EC:2.1.1.364	199
EC:2.1.1.37	42549
EC:2.1.1.41	1091
EC:2.1.1.43	804
EC:2.1.1.44	3842
EC:2.1.1.45	27422
EC:2.1.1.5	531
EC:2.1.1.56	4747
EC:2.1.1.57	708
EC:2.1.1.6	620
EC:2.1.1.60	888
EC:2.1.1.61	7860
EC:2.1.1.62	112
EC:2.1.1.63	46972
EC:2.1.1.64	12528
EC:2.1.1.67	4204
EC:2.1.1.71	1477
EC:2.1.1.72	77120
EC:2.1.1.74	8799
EC:2.1.1.77	16892
EC:2.1.1.79	4981
EC:2.1.1.8	202
EC:2.1.1.80	16878
EC:2.1.1.85	598
EC:2.1.1.86	2197
EC:2.1.1.95	116
EC:2.1.1.98	1420
EC:2.1.1.n8	986
EC:2.1.2.1	42170
EC:2.1.2.10	28947
EC:2.1.2.11	29609
EC:2.1.2.13	2018
EC:2.1.2.2	28364
EC:2.1.2.3	33085
EC:2.1.2.5	4393
EC:2.1.2.9	37234
EC:2.1.3.1	2098
EC:2.1.3.10	234
EC:2.1.3.11	1939
EC:2.1.3.12	325
EC:2.1.3.15	44293
EC:2.1.3.2	30591
EC:2.1.3.3	28657
EC:2.1.3.6	281
EC:2.1.3.9	735
EC:2.1.4.1	624
EC:2.1.4.2	118
EC:2.10.1.1	44021
EC:2.2.1.1	37331
EC:2.2.1.10	1142
EC:2.2.1.2	30599
EC:2.2.1.6	62143
EC:2.2.1.7	34574
EC:2.2.1.9	11243
EC:2.3.1.1	30491
EC:2.3.1.101	1695
EC:2.3.1.102	208
EC:2.3.1.108	932
EC:2.3.1.109	2702
EC:2.3.1.111	215
EC:2.3.1.117	16025
EC:2.3.1.118	1187
EC:2.3.1.12	16581
EC:2.3.1.122	2060
EC:2.3.1.128	1466
EC:2.3.1.129	14155
EC:2.3.1.133	225
EC:2.3.1.15	8386
EC:2.3.1.157	25321
EC:2.3.1.158	172
EC:2.3.1.16	20475
EC:2.3.1.168	159
EC:2.3.1.169	1744
EC:2.3.1.174	9886
EC:2.3.1.176	996
EC:2.3.1.178	3439
EC:2.3.1.179	33998
EC:2.3.1.18	915
EC:2.3.1.180	30783
EC:2.3.1.181	24954
EC:2.3.1.182	8708
EC:2.3.1.183	1413
EC:2.3.1.184	4818
EC:2.3.1.187	162
EC:2.3.1.189	4574
EC:2.3.1.19	916
EC:2.3.1.190	131
EC:2.3.1.191	2667
EC:2.3.1.193	3758
EC:2.3.1.197	196
EC:2.3.1.199	12166
EC:2.3.1.20	19150
EC:2.3.1.201	240
EC:2.3.1.202	682
EC:2.3.1.203	299
EC:2.3.1.204	1330
EC:2.3.1.207	136
EC:2.3.1.21	2238
EC:2.3.1.210	1293
EC:2.3.1.222	4103
EC:2.3.1.225	30391
EC:2.3.1.231	2735
EC:2.3.1.234	40321
EC:2.3.1.241	5002
EC:2.3.1.242	931
EC:2.3.1.243	1885
EC:2.3.1.245	969
EC:2.3.1.247	366
EC:2.3.1.251	1125
EC:2.3.1.257	2136
EC:2.3.1.266	11694
EC:2.3.1.267	761
EC:2.3.1.269	21542
EC:2.3.1.274	20094
EC:2.3.1.275	20994
EC:2.3.1.28	2206
EC:2.3.1.282	612
EC:2.3.1.286	18255
EC:2.3.1.29	10968
EC:2.3.1.30	28866
EC:2.3.1.31	15934
EC:2.3.1.35	23363
EC:2.3.1.37	7207
EC:2.3.1.39	30801
EC:2.3.1.4	3975
EC:2.3.1.40	1541
EC:2.3.1.41	11642
EC:2.3.1.42	258
EC:2.3.1.43	179
EC:2.3.1.46	6397
EC:2.3.1.47	11480
EC:2.3.1.48	14055
EC:2.3.1.5	2807
EC:2.3.1.50	708
EC:2.3.1.51	16413
EC:2.3.1.54	9989
EC:2.3.1.57	2971
EC:2.3.1.61	17707
EC:2.3.1.74	1361
EC:2.3.1.76	312
EC:2.3.1.79	2133
EC:2.3.1.8	14299
EC:2.3.1.81	5111
EC:2.3.1.82	1715
EC:2.3.1.85	155
EC:2.3.1.86	622
EC:2.3.1.89	3158
EC:2.3.1.9	34116
EC:2.3.1.94	303
EC:2.3.1.97	3410
EC:2.3.1.n5	106
EC:2.3.2.13	1255
EC:2.3.2.15	1982
EC:2.3.2.16	462
EC:2.3.2.17	1294
EC:2.3.2.18	115
EC:2.3.2.2	12995
EC:2.3.2.23	1935
EC:2.3.2.26	8690
EC:2.3.2.27	82853
EC:2.3.2.29	7939
EC:2.3.2.3	7163
EC:2.3.2.31	6831
EC:2.3.2.5	1470
EC:2.3.2.6	15110
EC:2.3.2.7	1956
EC:2.3.2.8	3102
EC:2.3.3.1	1207
EC:2.3.3.10	4511
EC:2.3.3.13	30337
EC:2.3.3.14	2793
EC:2.3.3.15	1884
EC:2.3.3.16	17223
EC:2.3.3.5	476
EC:2.3.3.8	3852
EC:2.3.3.9	22157
EC:2.4.1.1	28148
EC:2.4.1.10	271
EC:2.4.1.109	14479
EC:2.4.1.11	4443
EC:2.4.1.115	215
EC:2.4.1.117	2188
EC:2.4.1.12	6037
EC:2.4.1.122	1368
EC:2.4.1.129	112037
EC:2.4.1.13	2344
EC:2.4.1.131	2353
EC:2.4.1.132	2063
EC:2.4.1.135	2321
EC:2.4.1.14	378
EC:2.4.1.141	1857
EC:2.4.1.142	1069
EC:2.4.1.143	1024
EC:2.4.1.15	5990
EC:2.4.1.152	490
EC:2.4.1.155	1657
EC:2.4.1.157	157
EC:2.4.1.16	5847
EC:2.4.1.17	9260
EC:2.4.1.173	150
EC:2.4.1.18	26386
EC:2.4.1.180	1004
EC:2.4.1.182	21532
EC:2.4.1.183	103
EC:2.4.1.187	3646
EC:2.4.1.19	189
EC:2.4.1.198	5238
EC:2.4.1.207	6549
EC:2.4.1.21	17709
EC:2.4.1.211	569
EC:2.4.1.212	2297
EC:2.4.1.213	246
EC:2.4.1.214	127
EC:2.4.1.217	125
EC:2.4.1.221	1714
EC:2.4.1.222	648
EC:2.4.1.224	188
EC:2.4.1.225	125
EC:2.4.1.226	149
EC:2.4.1.227	31602
EC:2.4.1.230	829
EC:2.4.1.244	289
EC:2.4.1.245	274
EC:2.4.1.246	798
EC:2.4.1.25	21185
EC:2.4.1.250	6387
EC:2.4.1.255	2236
EC:2.4.1.256	2178
EC:2.4.1.257	2058
EC:2.4.1.258	1424
EC:2.4.1.266	1254
EC:2.4.1.280	166
EC:2.4.1.281	1363
EC:2.4.1.284	251
EC:2.4.1.287	133
EC:2.4.1.288	151
EC:2.4.1.289	946
EC:2.4.1.290	366
EC:2.4.1.291	553
EC:2.4.1.292	428
EC:2.4.1.293	353
EC:2.4.1.301	778
EC:2.4.1.303	144
EC:2.4.1.305	405
EC:2.4.1.312	273
EC:2.4.1.315	454
EC:2.4.1.325	1403
EC:2.4.1.329	227
EC:2.4.1.33	123
EC:2.4.1.34	171
EC:2.4.1.345	1198
EC:2.4.1.347	892
EC:2.4.1.4	311
EC:2.4.1.41	562
EC:2.4.1.44	1470
EC:2.4.1.46	682
EC:2.4.1.5	252
EC:2.4.1.52	1195
EC:2.4.1.54	1434
EC:2.4.1.56	1009
EC:2.4.1.57	1928
EC:2.4.1.58	1429
EC:2.4.1.64	306
EC:2.4.1.68	479
EC:2.4.1.69	102
EC:2.4.1.7	1878
EC:2.4.1.8	466
EC:2.4.1.80	2233
EC:2.4.1.82	497
EC:2.4.1.83	3201
EC:2.4.2.1	35533
EC:2.4.2.10	32634
EC:2.4.2.12	733
EC:2.4.2.14	30231
EC:2.4.2.15	4220
EC:2.4.2.17	26910
EC:2.4.2.18	27700
EC:2.4.2.19	27617
EC:2.4.2.2	9503
EC:2.4.2.21	17166
EC:2.4.2.22	9265
EC:2.4.2.26	1404
EC:2.4.2.28	7677
EC:2.4.2.29	29421
EC:2.4.2.3	8041
EC:2.4.2.30	515
EC:2.4.2.31	3587
EC:2.4.2.4	13319
EC:2.4.2.41	129
EC:2.4.2.43	3487
EC:2.4.2.44	1835
EC:2.4.2.45	1483
EC:2.4.2.46	1047
EC:2.4.2.48	1116
EC:2.4.2.52	7801
EC:2.4.2.53	2945
EC:2.4.2.54	779
EC:2.4.2.57	490
EC:2.4.2.59	1274
EC:2.4.2.6	174
EC:2.4.2.60	1027
EC:2.4.2.7	23547
EC:2.4.2.8	20529
EC:2.4.2.9	30261
EC:2.4.99.12	19564
EC:2.4.99.13	102
EC:2.4.99.15	385
EC:2.4.99.16	6450
EC:2.4.99.17	25129
EC:2.4.99.18	3985
EC:2.4.99.19	181
EC:2.4.99.20	213
EC:2.4.99.21	1454
EC:2.5.1.1	2826
EC:2.5.1.10	6811
EC:2.5.1.101	589
EC:2.5.1.103	473
EC:2.5.1.108	5332
EC:2.5.1.114	1802
EC:2.5.1.115	142
EC:2.5.1.120	4147
EC:2.5.1.128	236
EC:2.5.1.129	13928
EC:2.5.1.130	492
EC:2.5.1.140	757
EC:2.5.1.141	22673
EC:2.5.1.145	29244
EC:2.5.1.147	4222
EC:2.5.1.15	29585
EC:2.5.1.151	317
EC:2.5.1.16	16007
EC:2.5.1.17	32744
EC:2.5.1.18	20282
EC:2.5.1.19	34910
EC:2.5.1.2	119
EC:2.5.1.21	3674
EC:2.5.1.25	9836
EC:2.5.1.26	1518
EC:2.5.1.27	135
EC:2.5.1.29	1398
EC:2.5.1.3	29598
EC:2.5.1.30	1452
EC:2.5.1.31	6083
EC:2.5.1.32	1779
EC:2.5.1.39	13222
EC:2.5.1.41	2956
EC:2.5.1.42	662
EC:2.5.1.44	338
EC:2.5.1.46	2041
EC:2.5.1.47	33687
EC:2.5.1.48	8560
EC:2.5.1.49	9977
EC:2.5.1.54	42031
EC:2.5.1.55	18103
EC:2.5.1.56	1292
EC:2.5.1.57	120
EC:2.5.1.58	2529
EC:2.5.1.59	848
EC:2.5.1.6	37235
EC:2.5.1.60	4600
EC:2.5.1.61	30678
EC:2.5.1.62	284
EC:2.5.1.7	33828
EC:2.5.1.72	24874
EC:2.5.1.73	360
EC:2.5.1.74	11084
EC:2.5.1.75	35079
EC:2.5.1.76	197
EC:2.5.1.77	112
EC:2.5.1.78	27355
EC:2.5.1.83	110
EC:2.5.1.84	282
EC:2.5.1.87	2267
EC:2.5.1.89	1436
EC:2.5.1.9	12716
EC:2.5.1.90	2449
EC:2.5.1.94	241
EC:2.5.1.96	859
EC:2.5.1.97	1677
EC:2.5.1.99	216
EC:2.5.1.n9	1439
EC:2.6.1.1	14161
EC:2.6.1.100	275
EC:2.6.1.102	160
EC:2.6.1.11	26099
EC:2.6.1.113	210
EC:2.6.1.118	631
EC:2.6.1.13	10971
EC:2.6.1.16	43173
EC:2.6.1.17	4832
EC:2.6.1.18	2623
EC:2.6.1.19	8862
EC:2.6.1.2	4037
EC:2.6.1.21	3052
EC:2.6.1.22	836
EC:2.6.1.29	800
EC:2.6.1.33	236
EC:2.6.1.34	226
EC:2.6.1.36	1684
EC:2.6.1.37	5132
EC:2.6.1.39	1763
EC:2.6.1.42	36874
EC:2.6.1.44	2428
EC:2.6.1.45	555
EC:2.6.1.48	514
EC:2.6.1.5	926
EC:2.6.1.50	563
EC:2.6.1.51	2064
EC:2.6.1.52	25468
EC:2.6.1.57	1192
EC:2.6.1.59	1811
EC:2.6.1.62	10528
EC:2.6.1.63	847
EC:2.6.1.66	1620
EC:2.6.1.7	931
EC:2.6.1.76	5926
EC:2.6.1.77	808
EC:2.6.1.81	785
EC:2.6.1.82	1645
EC:2.6.1.83	5554
EC:2.6.1.84	104
EC:2.6.1.85	16343
EC:2.6.1.87	3640
EC:2.6.1.88	823
EC:2.6.1.9	37111
EC:2.6.1.90	491
EC:2.6.1.92	1445
EC:2.6.1.98	413
EC:2.6.99.2	16729
EC:2.7.1.1	2067
EC:2.7.1.100	4037
EC:2.7.1.105	4804
EC:2.7.1.107	17740
EC:2.7.1.108	1973
EC:2.7.1.11	25330
EC:2.7.1.113	693
EC:2.7.1.12	14273
EC:2.7.1.121	7578
EC:2.7.1.130	20114
EC:2.7.1.134	1402
EC:2.7.1.137	2251
EC:2.7.1.140	371
EC:2.7.1.144	6899
EC:2.7.1.146	150
EC:2.7.1.147	103
EC:2.7.1.148	28514
EC:2.7.1.15	27035
EC:2.7.1.151	371
EC:2.7.1.153	395
EC:2.7.1.156	17158
EC:2.7.1.158	2382
EC:2.7.1.159	784
EC:2.7.1.16	5890
EC:2.7.1.160	1898
EC:2.7.1.161	1601
EC:2.7.1.162	172
EC:2.7.1.165	1086
EC:2.7.1.166	2244
EC:2.7.1.167	6755
EC:2.7.1.168	194
EC:2.7.1.169	1178
EC:2.7.1.17	18044
EC:2.7.1.170	14426
EC:2.7.1.172	3042
EC:2.7.1.175	3176
EC:2.7.1.176	5464
EC:2.7.1.177	211
EC:2.7.1.180	30132
EC:2.7.1.183	288
EC:2.7.1.184	681
EC:2.7.1.189	1077
EC:2.7.1.19	5578
EC:2.7.1.191	5821
EC:2.7.1.197	5070
EC:2.7.1.199	1394
EC:2.7.1.2	17839
EC:2.7.1.20	3653
EC:2.7.1.201	1247
EC:2.7.1.202	1857
EC:2.7.1.205	125
EC:2.7.1.207	1406
EC:2.7.1.21	18777
EC:2.7.1.22	770
EC:2.7.1.23	31238
EC:2.7.1.24	31061
EC:2.7.1.25	22302
EC:2.7.1.26	34476
EC:2.7.1.29	1200
EC:2.7.1.30	28392
EC:2.7.1.31	4096
EC:2.7.1.32	179
EC:2.7.1.33	31614
EC:2.7.1.35	13836
EC:2.7.1.36	5220
EC:2.7.1.39	24731
EC:2.7.1.4	3666
EC:2.7.1.40	45028
EC:2.7.1.45	2603
EC:2.7.1.48	13934
EC:2.7.1.49	11934
EC:2.7.1.5	3012
EC:2.7.1.50	13046
EC:2.7.1.51	1404
EC:2.7.1.53	406
EC:2.7.1.55	383
EC:2.7.1.56	2257
EC:2.7.1.58	1038
EC:2.7.1.59	3562
EC:2.7.1.6	11577
EC:2.7.1.60	1416
EC:2.7.1.63	592
EC:2.7.1.66	636
EC:2.7.1.67	2511
EC:2.7.1.68	2980
EC:2.7.1.69	11561
EC:2.7.1.71	32407
EC:2.7.1.73	580
EC:2.7.1.74	278
EC:2.7.1.76	420
EC:2.7.1.78	721
EC:2.7.1.8	423
EC:2.7.1.82	137
EC:2.7.1.83	757
EC:2.7.1.85	1021
EC:2.7.1.89	1469
EC:2.7.1.90	10211
EC:2.7.1.92	5156
EC:2.7.1.95	1398
EC:2.7.10.1	18740
EC:2.7.10.2	30253
EC:2.7.11.1	234693
EC:2.7.11.10	1235
EC:2.7.11.11	2055
EC:2.7.11.12	2203
EC:2.7.11.13	10503
EC:2.7.11.17	5270
EC:2.7.11.18	237
EC:2.7.11.19	1100
EC:2.7.11.20	519
EC:2.7.11.21	3172
EC:2.7.11.22	1733
EC:2.7.11.23	1529
EC:2.7.11.24	16824
EC:2.7.11.25	3316
EC:2.7.11.26	1144
EC:2.7.11.27	703
EC:2.7.11.30	8817
EC:2.7.11.31	707
EC:2.7.11.32	5886
EC:2.7.11.33	4661
EC:2.7.11.5	4825
EC:2.7.11.7	190
EC:2.7.12.1	3951
EC:2.7.12.2	235
EC:2.7.13.3	669874
EC:2.7.14.1	2805
EC:2.7.2.1	23933
EC:2.7.2.11	26399
EC:2.7.2.15	1307
EC:2.7.2.2	1543
EC:2.7.2.3	38812
EC:2.7.2.4	51415
EC:2.7.2.7	5464
EC:2.7.2.8	24376
EC:2.7.3.2	2247
EC:2.7.3.3	6222
EC:2.7.3.9	32258
EC:2.7.4.1	37676
EC:2.7.4.10	1321
EC:2.7.4.14	2370
EC:2.7.4.16	22602
EC:2.7.4.2	4062
EC:2.7.4.21	962
EC:2.7.4.22	26237
EC:2.7.4.23	4163
EC:2.7.4.24	970
EC:2.7.4.25	31029
EC:2.7.4.26	2383
EC:2.7.4.27	5821
EC:2.7.4.28	4649
EC:2.7.4.29	899
EC:2.7.4.3	40520
EC:2.7.4.6	30367
EC:2.7.4.7	13450
EC:2.7.4.8	29645
EC:2.7.4.9	33648
EC:2.7.6.1	28869
EC:2.7.6.2	11098
EC:2.7.6.3	33452
EC:2.7.6.5	12930
EC:2.7.7.1	5618
EC:2.7.7.10	147
EC:2.7.7.12	15947
EC:2.7.7.13	20710
EC:2.7.7.15	195
EC:2.7.7.18	29406
EC:2.7.7.19	15701
EC:2.7.7.2	33296
EC:2.7.7.22	585
EC:2.7.7.23	25390
EC:2.7.7.24	28477
EC:2.7.7.27	19697
EC:2.7.7.3	27662
EC:2.7.7.31	250
EC:2.7.7.33	2665
EC:2.7.7.38	16236
EC:2.7.7.39	1172
EC:2.7.7.4	41577
EC:2.7.7.40	1144
EC:2.7.7.41	31780
EC:2.7.7.42	12053
EC:2.7.7.43	2877
EC:2.7.7.47	1025
EC:2.7.7.48	63223
EC:2.7.7.49	81952
EC:2.7.7.50	4573
EC:2.7.7.52	722
EC:2.7.7.53	643
EC:2.7.7.56	18075
EC:2.7.7.58	2464
EC:2.7.7.59	15509
EC:2.7.7.6	153311
EC:2.7.7.60	26247
EC:2.7.7.61	2306
EC:2.7.7.62	17246
EC:2.7.7.63	221
EC:2.7.7.65	12150
EC:2.7.7.66	911
EC:2.7.7.67	1151
EC:2.7.7.68	3851
EC:2.7.7.7	216099
EC:2.7.7.70	11466
EC:2.7.7.71	558
EC:2.7.7.72	15103
EC:2.7.7.73	875
EC:2.7.7.74	568
EC:2.7.7.75	5639
EC:2.7.7.76	461
EC:2.7.7.77	16070
EC:2.7.7.78	596
EC:2.7.7.79	2683
EC:2.7.7.8	31520
EC:2.7.7.80	2740
EC:2.7.7.81	908
EC:2.7.7.82	420
EC:2.7.7.84	511
EC:2.7.7.85	13510
EC:2.7.7.87	19436
EC:2.7.7.89	11227
EC:2.7.7.9	32197
EC:2.7.7.n1	15886
EC:2.7.8.1	108
EC:2.7.8.11	1778
EC:2.7.8.12	1015
EC:2.7.8.13	27740
EC:2.7.8.15	2480
EC:2.7.8.20	1873
EC:2.7.8.23	553
EC:2.7.8.24	2880
EC:2.7.8.26	17755
EC:2.7.8.28	2920
EC:2.7.8.29	1523
EC:2.7.8.30	138
EC:2.7.8.31	4435
EC:2.7.8.33	3392
EC:2.7.8.34	566
EC:2.7.8.35	211
EC:2.7.8.36	481
EC:2.7.8.37	1113
EC:2.7.8.40	488
EC:2.7.8.42	423
EC:2.7.8.5	16456
EC:2.7.8.6	1972
EC:2.7.8.7	21007
EC:2.7.8.8	16160
EC:2.7.9.1	16730
EC:2.7.9.2	18467
EC:2.7.9.3	10838
EC:2.8.1.1	10134
EC:2.8.1.10	19050
EC:2.8.1.11	996
EC:2.8.1.12	13807
EC:2.8.1.13	32126
EC:2.8.1.14	1502
EC:2.8.1.2	2268
EC:2.8.1.4	10569
EC:2.8.1.6	20779
EC:2.8.1.7	56966
EC:2.8.1.8	26983
EC:2.8.1.9	1434
EC:2.8.2.20	1518
EC:2.8.2.22	444
EC:2.8.2.8	1800
EC:2.8.3.10	3292
EC:2.8.3.12	522
EC:2.8.3.15	627
EC:2.8.3.16	6166
EC:2.8.3.17	298
EC:2.8.3.19	1285
EC:2.8.3.21	506
EC:2.8.3.22	458
EC:2.8.3.5	5114
EC:2.8.3.6	6882
EC:2.8.3.8	4033
EC:2.8.3.9	577
EC:2.8.4.1	5608
EC:2.8.4.2	372
EC:2.8.4.3	25849
EC:2.8.4.4	19565
EC:2.8.4.5	2537
EC:2.8.5.2	2751
EC:2.9.1.1	10369
EC:2.9.1.2	1107
EC:3.1.1.1	6669
EC:3.1.1.10	786
EC:3.1.1.106	475
EC:3.1.1.11	19019
EC:3.1.1.14	489
EC:3.1.1.15	417
EC:3.1.1.17	2719
EC:3.1.1.2	1746
EC:3.1.1.22	408
EC:3.1.1.23	2916
EC:3.1.1.24	4776
EC:3.1.1.29	41664
EC:3.1.1.3	6940
EC:3.1.1.31	19454
EC:3.1.1.32	7652
EC:3.1.1.34	561
EC:3.1.1.4	11136
EC:3.1.1.41	567
EC:3.1.1.45	2100
EC:3.1.1.47	3756
EC:3.1.1.5	6369
EC:3.1.1.53	782
EC:3.1.1.57	201
EC:3.1.1.6	258
EC:3.1.1.61	19967
EC:3.1.1.7	533
EC:3.1.1.72	856
EC:3.1.1.73	1534
EC:3.1.1.74	2286
EC:3.1.1.75	163
EC:3.1.1.77	1943
EC:3.1.1.79	494
EC:3.1.1.81	812
EC:3.1.1.83	714
EC:3.1.1.84	880
EC:3.1.1.85	3389
EC:3.1.1.88	221
EC:3.1.1.89	570
EC:3.1.1.92	185
EC:3.1.1.95	121
EC:3.1.1.96	24817
EC:3.1.1.99	203
EC:3.1.11.1	8731
EC:3.1.11.2	40662
EC:3.1.11.3	199
EC:3.1.11.5	9766
EC:3.1.11.6	52208
EC:3.1.12.1	5176
EC:3.1.13.1	27552
EC:3.1.13.2	4534
EC:3.1.13.4	6402
EC:3.1.13.5	8808
EC:3.1.2.1	1465
EC:3.1.2.12	13153
EC:3.1.2.14	1162
EC:3.1.2.15	174
EC:3.1.2.2	485
EC:3.1.2.20	911
EC:3.1.2.22	1901
EC:3.1.2.23	262
EC:3.1.2.27	113
EC:3.1.2.28	1353
EC:3.1.2.29	226
EC:3.1.2.30	143
EC:3.1.2.4	3066
EC:3.1.2.6	15795
EC:3.1.21.1	1077
EC:3.1.21.2	12530
EC:3.1.21.3	13371
EC:3.1.21.4	2616
EC:3.1.21.5	585
EC:3.1.21.7	5824
EC:3.1.22.1	788
EC:3.1.22.4	31642
EC:3.1.26.11	15465
EC:3.1.26.12	5150
EC:3.1.26.13	42492
EC:3.1.26.3	29028
EC:3.1.26.4	79343
EC:3.1.26.5	33530
EC:3.1.26.8	3659
EC:3.1.26.n2	388
EC:3.1.27.1	210
EC:3.1.27.3	286
EC:3.1.27.6	421
EC:3.1.3.1	10958
EC:3.1.3.10	1381
EC:3.1.3.104	605
EC:3.1.3.106	427
EC:3.1.3.11	24375
EC:3.1.3.12	12650
EC:3.1.3.15	22595
EC:3.1.3.16	68612
EC:3.1.3.18	14880
EC:3.1.3.2	15668
EC:3.1.3.23	3281
EC:3.1.3.24	959
EC:3.1.3.25	28643
EC:3.1.3.26	525
EC:3.1.3.27	9738
EC:3.1.3.3	18739
EC:3.1.3.33	2297
EC:3.1.3.36	1595
EC:3.1.3.37	455
EC:3.1.3.4	3086
EC:3.1.3.41	1378
EC:3.1.3.45	8787
EC:3.1.3.46	4834
EC:3.1.3.48	60016
EC:3.1.3.5	32339
EC:3.1.3.56	2067
EC:3.1.3.6	8814
EC:3.1.3.62	768
EC:3.1.3.64	3885
EC:3.1.3.66	1382
EC:3.1.3.67	1184
EC:3.1.3.68	210
EC:3.1.3.7	12456
EC:3.1.3.70	1006
EC:3.1.3.71	6578
EC:3.1.3.73	2121
EC:3.1.3.74	948
EC:3.1.3.77	3722
EC:3.1.3.78	1088
EC:3.1.3.79	104
EC:3.1.3.8	3023
EC:3.1.3.80	763
EC:3.1.3.81	445
EC:3.1.3.82	264
EC:3.1.3.87	1070
EC:3.1.3.89	7600
EC:3.1.3.9	993
EC:3.1.3.90	112
EC:3.1.3.95	2128
EC:3.1.3.99	326
EC:3.1.30.1	1143
EC:3.1.31.1	1614
EC:3.1.4.1	4991
EC:3.1.4.11	8454
EC:3.1.4.12	2559
EC:3.1.4.14	1037
EC:3.1.4.16	8435
EC:3.1.4.17	1073
EC:3.1.4.3	9617
EC:3.1.4.35	861
EC:3.1.4.37	536
EC:3.1.4.38	464
EC:3.1.4.4	6443
EC:3.1.4.46	11076
EC:3.1.4.50	326
EC:3.1.4.52	19622
EC:3.1.4.53	11461
EC:3.1.4.54	344
EC:3.1.4.55	749
EC:3.1.4.58	14662
EC:3.1.5.1	3207
EC:3.1.6.1	10734
EC:3.1.6.12	105
EC:3.1.6.14	610
EC:3.1.6.4	354
EC:3.1.6.6	3908
EC:3.1.7.2	2118
EC:3.1.8.1	175
EC:3.11.1.1	4055
EC:3.11.1.2	735
EC:3.11.1.3	178
EC:3.13.1.1	275
EC:3.2.1.1	20092
EC:3.2.1.10	1876
EC:3.2.1.101	3986
EC:3.2.1.113	143
EC:3.2.1.122	662
EC:3.2.1.131	1765
EC:3.2.1.132	1965
EC:3.2.1.135	1303
EC:3.2.1.136	177
EC:3.2.1.139	569
EC:3.2.1.14	17660
EC:3.2.1.141	9103
EC:3.2.1.143	2458
EC:3.2.1.147	693
EC:3.2.1.15	1236
EC:3.2.1.165	2037
EC:3.2.1.169	222
EC:3.2.1.17	20447
EC:3.2.1.170	1212
EC:3.2.1.172	792
EC:3.2.1.176	119
EC:3.2.1.177	3095
EC:3.2.1.179	425
EC:3.2.1.18	52686
EC:3.2.1.180	174
EC:3.2.1.182	1673
EC:3.2.1.183	1154
EC:3.2.1.184	357
EC:3.2.1.185	381
EC:3.2.1.196	1177
EC:3.2.1.199	160
EC:3.2.1.2	3493
EC:3.2.1.20	4679
EC:3.2.1.21	29824
EC:3.2.1.22	26274
EC:3.2.1.23	37985
EC:3.2.1.24	811
EC:3.2.1.25	1996
EC:3.2.1.26	10508
EC:3.2.1.28	7630
EC:3.2.1.3	3235
EC:3.2.1.31	1824
EC:3.2.1.35	3493
EC:3.2.1.37	2141
EC:3.2.1.39	9921
EC:3.2.1.4	21390
EC:3.2.1.40	9462
EC:3.2.1.41	2482
EC:3.2.1.45	3009
EC:3.2.1.46	1040
EC:3.2.1.49	263
EC:3.2.1.51	3826
EC:3.2.1.52	40107
EC:3.2.1.54	486
EC:3.2.1.55	8485
EC:3.2.1.58	215
EC:3.2.1.6	2122
EC:3.2.1.65	130
EC:3.2.1.67	208
EC:3.2.1.68	318
EC:3.2.1.70	533
EC:3.2.1.73	1225
EC:3.2.1.78	4630
EC:3.2.1.8	17520
EC:3.2.1.80	355
EC:3.2.1.81	142
EC:3.2.1.82	460
EC:3.2.1.83	199
EC:3.2.1.85	1346
EC:3.2.1.86	8541
EC:3.2.1.89	5230
EC:3.2.1.91	430
EC:3.2.1.93	3935
EC:3.2.1.96	3545
EC:3.2.1.98	201
EC:3.2.1.99	1806
EC:3.2.2.1	1117
EC:3.2.2.15	1544
EC:3.2.2.16	275
EC:3.2.2.20	4610
EC:3.2.2.21	5510
EC:3.2.2.22	1661
EC:3.2.2.23	20841
EC:3.2.2.24	925
EC:3.2.2.26	2571
EC:3.2.2.27	43846
EC:3.2.2.28	1195
EC:3.2.2.3	378
EC:3.2.2.31	22091
EC:3.2.2.4	14041
EC:3.2.2.6	5106
EC:3.2.2.8	905
EC:3.2.2.9	12812
EC:3.2.2.n1	29285
EC:3.3.1.1	25027
EC:3.3.2.1	3585
EC:3.3.2.10	2156
EC:3.3.2.6	522
EC:3.3.2.9	1887
EC:3.4.11.1	24178
EC:3.4.11.10	21684
EC:3.4.11.15	200
EC:3.4.11.18	53567
EC:3.4.11.19	539
EC:3.4.11.2	34925
EC:3.4.11.21	749
EC:3.4.11.23	2118
EC:3.4.11.24	503
EC:3.4.11.25	125
EC:3.4.11.4	10750
EC:3.4.11.5	17557
EC:3.4.11.6	836
EC:3.4.11.7	1111
EC:3.4.11.9	5840
EC:3.4.13.18	1632
EC:3.4.13.19	4490
EC:3.4.13.20	661
EC:3.4.13.21	1903
EC:3.4.13.22	9519
EC:3.4.13.23	1105
EC:3.4.13.3	118
EC:3.4.13.9	5023
EC:3.4.14.1	628
EC:3.4.14.10	328
EC:3.4.14.11	3363
EC:3.4.14.12	1536
EC:3.4.14.4	1705
EC:3.4.14.5	1722
EC:3.4.14.9	291
EC:3.4.15.1	106
EC:3.4.15.5	2684
EC:3.4.15.6	4076
EC:3.4.16.2	100
EC:3.4.16.4	88244
EC:3.4.17.11	1165
EC:3.4.17.13	2246
EC:3.4.17.14	262
EC:3.4.17.18	195
EC:3.4.17.19	8557
EC:3.4.17.21	119
EC:3.4.17.22	1004
EC:3.4.18.1	592
EC:3.4.19.1	2712
EC:3.4.19.11	452
EC:3.4.19.12	48725
EC:3.4.19.13	647
EC:3.4.19.3	5109
EC:3.4.19.5	1974
EC:3.4.19.9	1709
EC:3.4.21.100	226
EC:3.4.21.102	5026
EC:3.4.21.105	4294
EC:3.4.21.107	24906
EC:3.4.21.108	574
EC:3.4.21.109	188
EC:3.4.21.116	1231
EC:3.4.21.12	125
EC:3.4.21.19	154
EC:3.4.21.21	199
EC:3.4.21.22	617
EC:3.4.21.25	188
EC:3.4.21.26	3070
EC:3.4.21.4	539
EC:3.4.21.41	180
EC:3.4.21.43	217
EC:3.4.21.46	100
EC:3.4.21.47	114
EC:3.4.21.5	446
EC:3.4.21.50	221
EC:3.4.21.53	48073
EC:3.4.21.62	2389
EC:3.4.21.63	169
EC:3.4.21.66	109
EC:3.4.21.68	580
EC:3.4.21.7	489
EC:3.4.21.72	291
EC:3.4.21.73	228
EC:3.4.21.75	102
EC:3.4.21.83	4607
EC:3.4.21.88	20970
EC:3.4.21.89	57149
EC:3.4.21.90	242
EC:3.4.21.92	41716
EC:3.4.21.93	372
EC:3.4.21.96	101
EC:3.4.21.97	932
EC:3.4.21.98	136
EC:3.4.22.1	574
EC:3.4.22.10	139
EC:3.4.22.15	373
EC:3.4.22.34	588
EC:3.4.22.38	182
EC:3.4.22.39	191
EC:3.4.22.40	1694
EC:3.4.22.45	724
EC:3.4.22.48	108
EC:3.4.22.49	477
EC:3.4.22.50	114
EC:3.4.22.52	611
EC:3.4.22.53	505
EC:3.4.22.66	3164
EC:3.4.22.71	1175
EC:3.4.22.8	183
EC:3.4.23.12	229
EC:3.4.23.15	118
EC:3.4.23.20	142
EC:3.4.23.21	203
EC:3.4.23.24	273
EC:3.4.23.34	268
EC:3.4.23.36	33000
EC:3.4.23.43	11048
EC:3.4.23.46	475
EC:3.4.23.48	118
EC:3.4.23.49	348
EC:3.4.23.5	574
EC:3.4.23.51	645
EC:3.4.24.11	654
EC:3.4.24.13	215
EC:3.4.24.15	182
EC:3.4.24.24	456
EC:3.4.24.28	119
EC:3.4.24.3	2831
EC:3.4.24.36	485
EC:3.4.24.39	1164
EC:3.4.24.40	861
EC:3.4.24.55	5317
EC:3.4.24.56	121
EC:3.4.24.57	146
EC:3.4.24.59	1226
EC:3.4.24.64	1286
EC:3.4.24.70	3190
EC:3.4.24.71	1037
EC:3.4.24.75	1898
EC:3.4.24.77	1568
EC:3.4.24.78	2647
EC:3.4.24.80	148
EC:3.4.24.81	781
EC:3.4.24.84	3076
EC:3.4.24.85	693
EC:3.4.25.1	23459
EC:3.4.25.2	11930
EC:3.5.1.1	13522
EC:3.5.1.10	18426
EC:3.5.1.100	1878
EC:3.5.1.101	113
EC:3.5.1.103	2920
EC:3.5.1.104	819
EC:3.5.1.105	986
EC:3.5.1.107	259
EC:3.5.1.108	16835
EC:3.5.1.11	1062
EC:3.5.1.110	1767
EC:3.5.1.111	714
EC:3.5.1.115	3458
EC:3.5.1.116	522
EC:3.5.1.118	1861
EC:3.5.1.122	1178
EC:3.5.1.124	1199
EC:3.5.1.13	489
EC:3.5.1.130	794
EC:3.5.1.132	528
EC:3.5.1.135	695
EC:3.5.1.14	2588
EC:3.5.1.15	504
EC:3.5.1.16	11807
EC:3.5.1.18	21233
EC:3.5.1.19	3132
EC:3.5.1.2	71906
EC:3.5.1.23	5296
EC:3.5.1.24	879
EC:3.5.1.25	11169
EC:3.5.1.26	329
EC:3.5.1.28	29885
EC:3.5.1.29	144
EC:3.5.1.3	175
EC:3.5.1.32	1472
EC:3.5.1.38	251
EC:3.5.1.4	18633
EC:3.5.1.41	270
EC:3.5.1.42	1502
EC:3.5.1.44	25516
EC:3.5.1.46	1106
EC:3.5.1.47	2777
[truncated: 804 more rows]
