# Supplementary material for: Functional annotation of enzyme-encoding genes using deep learning with transformer layers
Source: Nat Commun. 2023 Nov 14;14:7370. doi: 10.1038/s41467-023-43216-z (PMC10645960; doi:10.1038/s41467-023-43216-z)
Supplement: Supplementary file 12 — Source Data [file 41467_2023_43216_MOESM12_ESM.zip › SourceData/Kim_etal_SourceData_Fig4a.xlsx]

## Sheet: Sheet1
Source data for Fig. 4a
EC number	Number of EC number types
EC:1	98
EC:2	144
EC:3	162
EC:4	17
EC:5	26
EC:6	7
EC:7	10
